# Supplementary material for: Determining the effectiveness of a video-based contact intervention in improving attitudes of Penang primary care nurses towards people with mental illness
Source: PLoS One. 2017 Nov 13;12(11):e0187861. doi: 10.1371/journal.pone.0187861 (PMC5683645; doi:10.1371/journal.pone.0187861)
Supplement: S1 File — This dataset file includes description of the dataset, description of the variables and the raw data of the study. (XLSX) [file pone.0187861.s003.xlsx]

## Sheet: Sheet1
code	Age (years)	Aged 40 and below	Gender	Race	Religion	Marital status	Highest qualification	Rank	Received treatment	Contact with PWMI	Contact with Family close friends with MI	Contact with Acquaintances_PWMI	Contact with Patients with PWMI	Contact with PWMI outside workplace	Nature of experience	Frequency	Previous training	Should nurses be trained	Desire training	Q1A more comfortable with physical	Q2A willing to work with PWMI	Q3A Non-disclosure of MI	Q4A MI as weakness	Q5A Reluctance seeking help	Q6A Employers should hire PWMI	Q6A Seeing physician with MI	Q8A Telling friends about MI	Q9A Negative reactions to PWMI	Q10A Little I can help PWMI	Q11A More than half of PWMI don't try hard	Q12A Not wanting PWMI to work with children	Q13A HCPs do not need to advocate for PWMI	Q14A Not minding PWMI living next to me	Q15A Struggle to fel compassion for PWMI	Q1B More comfortable with physical	Q2B Willing to work with PWMI	Q3B Non-disclosure of MI	Q4B MI as weakness	Q5B Reluctance seeking help	Q6B Employers should hire PWMI	Q7B Seeing physician with MI	Q8B Telling friends about MI	Q9B Negative reactions to PWMI	Q10B Little I can help PWMI	Q11B More than half of PWMI don't try hard	Q12B Not wanting PWMI to work wih children	Q13B HCPs do not need to advocate for PWMI	Q14B Not minding PWMI living next to me	Q15B Struggle to fel compassion for PWMI
524	34	Yes	Woman	Malay	Islam	Married	Certificate	Community nurse	No	Yes	No	No	Yes	No	Negative	Rarely	Yes	Yes	Yes	Agree	Agree	Neutral	Disagree	Disagree	Agree	Agree	Agree	Disagree	Agree	Neutral	Disagree	Disagree	Agree	Disagree	Disagree	Agree	Disagree	Disagree	Disagree	Agree	Agree	Agree	Disagree	Disagree	Agree	Disagree	Disagree	Disagree	Disagree
240	23	Yes	Woman	Malay	Islam	Single	Diploma	Staff nurse	No	Yes	No	No	Yes	Yes	Negative	At least once a month	No	Yes	No	Disagree	Disagree	Disagree	Disagree	Disagree	Agree	Agree	Agree	Agree	Agree	Strongly agree	Disagree	Disagree	Neutral	Disagree	Agree	Agree	Disagree	Strongly disagree	Strongly disagree	Agree	Agree	Agree	Neutral	Agree	Agree	Agree	Disagree	Neutral	Disagree
523	30	Yes	Woman	Malay	Islam	Married	Certificate	Community nurse	No	Yes	Yes	No	No	No	Negative	Rarely	No	Yes	Yes	Agree	Disagree	Agree	Strongly agree	Disagree	Agree	Agree	Disagree	Agree	Agree	Agree	Agree	Disagree	Disagree	Agree	Agree	Agree	Disagree	Disagree	Agree	Agree	Agree	Disagree	Disagree	Agree	Agree	Disagree	Disagree	Agree	Neutral
410	27	Yes	Woman	Malay	Islam	Married	Certificate	Community nurse	No	Yes	No	No	Yes	No	Negative	Rarely	Yes	Yes	Yes	Disagree	Agree	Neutral	Disagree	Disagree	Neutral	Agree	Neutral	Strongly disagree	Disagree	Neutral	Neutral	Strongly disagree	Neutral	Strongly disagree	Disagree	Agree	Neutral	Strongly disagree	Disagree	Agree	Agree	Neutral	Strongly disagree	Disagree	Neutral	Disagree	Strongly disagree	Agree	Strongly disagree
223	22	Yes	Woman	Malay	Islam	Single	Diploma	Staff nurse	No	Yes	No	No	Yes	Yes	Negative	At least once a month	No	Yes	Yes	Strongly agree	Agree	Neutral	Neutral	Disagree	Neutral	Neutral	Agree	Disagree	Neutral	Agree	Neutral	Strongly disagree	Neutral	Disagree	Neutral	Neutral	Disagree	Disagree	Strongly disagree	Neutral	Neutral	Agree	Disagree	Neutral	Neutral	Neutral	Strongly disagree	Neutral	Strongly disagree
334	53	No	Woman	Malay	Islam	Widowed	Diploma	Staff nurse	No	Yes	No	No	Yes	Yes	Negative	Rarely	Yes	Yes	Yes	Neutral	Agree	Neutral	Disagree	Disagree	Disagree	Disagree	Disagree	Disagree	Neutral	Neutral	Neutral	Disagree	Neutral	Disagree	Neutral	Agree	Neutral	Disagree	Disagree	Agree	Agree	Neutral	Disagree	Disagree	Neutral	Neutral	Disagree	Neutral	Disagree
401	30	Yes	Woman	Malay	Islam	Married	Certificate	Community nurse	No	Yes	No	No	Yes	No	Negative	Rarely	No	Yes	Yes	Strongly disagree	Agree	Disagree	Strongly disagree	Disagree	Disagree	Strongly disagree	Agree	Disagree	Agree	Agree	Strongly agree	Neutral	Agree	Disagree	Strongly disagree	Strongly agree	Disagree	Strongly disagree	Strongly disagree	Agree	Disagree	Strongly agree	Disagree	Disagree	Agree	Agree	Disagree	Agree	Strongly disagree
456	34	Yes	Woman	Malay	Islam	Married	Certificate	Community nurse	No	Yes	No	No	Yes	No	Negative	Rarely	No	Yes	Yes	Agree	Agree	Disagree	Disagree	Disagree	Agree	Agree	Agree	Agree	Agree	Agree	Disagree	Disagree	Agree	Agree	Disagree	Agree	Disagree	Disagree	Disagree	Agree	Agree	Agree	Agree	Agree	Agree	Disagree	Disagree	Agree	Disagree
205	37	Yes	Woman	Malay	Islam	Married	Certificate	Community nurse	No	Yes	No	No	Yes	No	Negative	Rarely	No	Yes	Yes	Disagree	Agree	Disagree	Disagree	Disagree	Neutral	Agree	Agree	Agree	Agree	Agree	Agree	Disagree	Agree	Strongly agree	Disagree	Agree	Disagree	Disagree	Disagree	Agree	Agree	Agree	Agree	Agree	Agree	Disagree	Disagree	Agree	Disagree
104	47	No	Woman	Malay	Islam	Married	Diploma	Staff nurse	No	Yes	No	No	Yes	Yes	Negative	At least once a month	No	Yes	Yes	Agree	Agree	Strongly agree	Agree	Strongly disagree	Agree	Agree	Strongly disagree	Strongly disagree	Agree	Agree	Agree	Strongly disagree	Strongly disagree	Strongly disagree	Disagree	Strongly agree	Agree	Strongly disagree	Strongly disagree	Strongly agree	Strongly agree	Disagree	Strongly disagree	Strongly disagree	Disagree	Strongly disagree	Strongly disagree	Agree	Strongly disagree
461	23	Yes	Woman	Indian	Christianity	Single	Certificate	Community nurse	No	Yes	No	No	No	Yes	Negative	Rarely	No	Yes	Yes	Neutral	Agree	Agree	Strongly disagree	Strongly disagree	Strongly agree	Agree	Neutral	Disagree	Neutral	Agree	Neutral	Strongly disagree	Agree	Strongly disagree	Agree	Strongly agree	Disagree	Strongly disagree	Strongly disagree	Strongly agree	Strongly agree	Disagree	Strongly disagree	Agree	Agree	Strongly disagree	Strongly disagree	Strongly agree	Strongly disagree
109	29	Yes	Woman	Malay	Islam	Married	Diploma	Staff nurse	No	Yes	No	No	Yes	Yes	Negative	Rarely	No	Yes	No	Agree	Agree	Agree	Neutral	Disagree	Agree	Agree	Disagree	Disagree	Disagree	Agree	Agree	Strongly disagree	Agree	Disagree	Disagree	Agree	Agree	Disagree	Disagree	Agree	Agree	Agree	Disagree	Disagree	Agree	Disagree	Disagree	Agree	Disagree
328	23	Yes	Woman	Malay	Islam	Single	Diploma	Staff nurse	No	Yes	Yes	No	Yes	Yes	Negative	At least once a month	No	Yes	Yes	Strongly disagree	Strongly agree	Disagree	Neutral	Neutral	Strongly agree	Strongly agree	Neutral	Disagree	Agree	Neutral	Strongly disagree	Strongly disagree	Strongly agree	Strongly disagree	Strongly disagree	Strongly agree	Neutral	Neutral	Neutral	Strongly agree	Strongly agree	Neutral	Strongly disagree	Agree	Agree	Strongly disagree	Strongly disagree	Strongly agree	Strongly agree
465	39	Yes	Woman	Malay	Islam	Divorced	Diploma	Staff nurse	No	Yes	No	No	Yes	No	Negative	At least once a month	No	Yes	Yes	Agree	Agree	Agree	Disagree	Neutral	Agree	Agree	Disagree	Disagree	Disagree	Neutral	Agree	Disagree	Agree	Disagree	Agree	Agree	Disagree	Disagree	Disagree	Agree	Agree	Agree	Disagree	Disagree	Neutral	Disagree	Disagree	Agree	Disagree
134	50	No	Woman	Malay	Islam	Married	Diploma	Staff nurse	No	Yes	No	No	Yes	Yes	Negative	Rarely	No	Yes	Yes	Disagree	Agree	Disagree	Disagree	Disagree	Agree	Agree	Disagree	Disagree	Disagree	Agree	Disagree	Disagree	Agree	Disagree	Disagree	Agree	Disagree	Disagree	Disagree	Agree	Agree	Agree	Disagree	Disagree	Agree	Disagree	Disagree	Agree	Disagree
119	52	No	Woman	Malay	Islam	Married	Certificate	Community nurse	No	Yes	No	No	No	Yes	Negative	Rarely	No	Yes	Yes	Agree	Agree	Disagree	Disagree	Disagree	Agree	Agree	Agree	Disagree	Agree	Agree	Agree	Disagree	Agree	Disagree	Disagree	Agree	Disagree	Disagree	Disagree	Agree	Agree	Agree	Disagree	Agree	Agree	Disagree	Strongly disagree	Agree	Disagree
416	27	Yes	Man	Malay	Islam	Married	Diploma	Staff nurse	No	Yes	No	No	Yes	Yes	Negative	At least once a week	Yes	Yes	Yes	Neutral	Agree	Agree	Agree	Agree	Neutral	Agree	Neutral	Disagree	Agree	Agree	Agree	Disagree	Neutral	Disagree	Disagree	Agree	Neutral	Disagree	Disagree	Disagree	Agree	Neutral	Disagree	Disagree	Agree	Disagree	Disagree	Agree	Disagree
242	26	Yes	Woman	Malay	Islam	Single	Degree	Staff nurse	No	Yes	No	No	Yes	No	Negative	At least once a month	No	Yes	Yes	Disagree	Agree	Strongly agree	Agree	Disagree	Strongly agree	Agree	Disagree	Disagree	Agree	Agree	Strongly disagree	Strongly disagree	Disagree	Disagree	Strongly agree	Strongly agree	Strongly agree	Strongly disagree	Disagree	Strongly agree	Strongly agree	Agree	Strongly disagree	Disagree	Agree	Disagree	Strongly disagree	Strongly agree	Strongly disagree
413	31	Yes	Woman	Malay	Islam	Married	Certificate	Community nurse	No	Yes	No	Yes	No	Yes	Negative	At least once a month	No	Yes	Yes	Disagree	Agree	Disagree	Disagree	Strongly disagree	Agree	Agree	Agree	Agree	Agree	Agree	Agree	Disagree	Neutral	Disagree	Disagree	Strongly agree	Disagree	Strongly disagree	Disagree	Strongly agree	Agree	Agree	Disagree	Disagree	Agree	Agree	Disagree	Agree	Disagree
123	31	Yes	Woman	Malay	Islam	Married	Certificate	Community nurse	No	Yes	Yes	No	No	No	Negative	Rarely	No	No	Yes	Disagree	Agree	Disagree	Disagree	Disagree	Agree	Agree	Neutral	Agree	Agree	Disagree	Agree	Disagree	Agree	Disagree	Disagree	Agree	Disagree	Disagree	Disagree	Agree	Agree	Agree	Agree	Disagree	Agree	Agree	Disagree	Agree	Disagree
313	33	Yes	Woman	Malay	Islam	Married	Diploma	Staff nurse	No	Yes	No	Yes	No	No	Negative	At least once a month	No	Yes	Yes	Disagree	Agree	Disagree	Agree	Disagree	Agree	Agree	Agree	Disagree	Agree	Disagree	Neutral	Disagree	Agree	Disagree	Disagree	Agree	Disagree	Agree	Disagree	Agree	Agree	Agree	Disagree	Agree	Disagree	Disagree	Disagree	Agree	Disagree
149	48	No	Woman	Malay	Islam	Married	Diploma	Staff nurse	No	Yes	No	No	Yes	No	Negative	At least once a week	No	Yes	Yes	Agree	Agree	Disagree	Disagree	Disagree	Agree	Disagree	Agree	Agree	Agree	Agree	Agree	Disagree	Agree	Disagree	Agree	Agree	Disagree	Disagree	Disagree	Agree	Agree	Agree	Disagree	Agree	Agree	Agree	Disagree	Agree	Disagree
217	30	Yes	Woman	Malay	Islam	Married	Certificate	Community nurse	No	Yes	No	No	Yes	Yes	Negative	At least once a week	No	Yes	Yes	Disagree	Agree	Disagree	Disagree	Disagree	Agree	Agree	Disagree	Disagree	Agree	Agree	Neutral	Disagree	Agree	Disagree	Disagree	Agree	Disagree	Disagree	Disagree	Agree	Agree	Agree	Neutral	Agree	Agree	Neutral	Disagree	Agree	Disagree
216	29	Yes	Woman	Malay	Islam	Married	Certificate	Community nurse	No	Yes	No	No	Yes	Yes	Negative	At least once a week		Yes	Yes	Strongly disagree	Agree	Disagree	Disagree	Disagree	Agree	Agree	Agree	Disagree	Agree	Agree	Neutral	Disagree	Disagree	Disagree	Disagree	Neutral	Disagree	Disagree	Disagree	Agree	Agree	Agree	Disagree	Disagree	Agree	Neutral	Disagree	Disagree	Disagree
131	34	Yes	Woman	Malay	Islam	Married	Diploma	Staff nurse	No	Yes	No	No	Yes	Yes	Negative	Rarely	No	Yes	Yes	Agree	Agree	Agree	Disagree	Strongly disagree	Disagree	Disagree	Disagree	Disagree	Neutral	Disagree	Agree	Disagree	Agree	Disagree	Disagree	Agree	Agree	Disagree	Disagree	Agree	Disagree	Disagree	Disagree	Agree	Agree	Agree	Disagree	Disagree	Disagree
122	38	Yes	Woman	Malay	Islam	Married	Certificate	Community nurse	No	Yes	No	No	Yes	Yes	Negative	Rarely	Yes	Yes	Yes	Neutral	Agree	Neutral	Disagree	Disagree	Agree	Agree	Agree	Neutral	Agree	Agree	Agree	Disagree	Disagree	Disagree	Disagree	Agree	Neutral	Disagree	Disagree	Agree	Agree	Neutral	Disagree	Agree	Agree	Agree	Disagree	Neutral	Disagree
520	29	Yes	Woman	Malay	Islam	Married		Community nurse	No	Yes	No	No	No	Yes	Negative	Rarely	No	Yes	Yes	Agree	Agree	Disagree	Disagree	Disagree	Agree	Agree	Agree	Agree	Agree	Agree	Disagree	Disagree	Agree	Disagree	Agree	Disagree	Disagree	Disagree	Disagree	Agree	Agree	Agree	Disagree	Disagree	Agree	Disagree	Disagree	Neutral	Disagree
250	32	Yes	Woman	Malay	Islam	Married	Diploma	Staff nurse	No	Yes	No	No	Yes	Yes	Negative	Rarely	No	Yes	Yes	Neutral	Agree	Neutral	Strongly disagree	Agree	Agree	Neutral	Neutral	Strongly disagree	Neutral	Strongly disagree	Agree	Disagree	Agree	Disagree	Strongly disagree	Agree	Agree	Strongly disagree	Strongly disagree	Strongly agree	Agree	Disagree	Strongly disagree	Disagree	Strongly disagree	Neutral	Disagree	Agree	Strongly disagree
320	34	Yes	Woman	Malay	Islam	Married	Certificate	Community nurse	No	Yes	No	No	Yes	No	Negative	Rarely	Yes	Yes	Yes	Disagree	Agree	Disagree	Disagree	Disagree	Agree	Disagree	Agree	Disagree	Agree	Agree	Disagree	Disagree	Disagree	Disagree	Disagree	Agree	Agree	Disagree	Disagree	Agree	Disagree	Agree	Disagree	Agree	Agree	Disagree	Disagree	Disagree	Disagree
227	28	Yes	Woman	Malay	Islam	Married		Community nurse	No	Yes	No	No	No	Yes	Negative	Rarely	Yes	Yes	Yes	Agree	Agree	Disagree	Disagree	Disagree	Disagree	Disagree	Agree	Disagree	Agree	Agree	Agree	Disagree	Agree	Disagree	Disagree	Agree	Disagree	Agree	Disagree	Agree	Agree	Agree	Disagree	Agree	Disagree	Agree	Disagree	Agree	Disagree
115	35	Yes	Woman	Malay	Islam	Married	Diploma	Staff nurse	No	Yes	No	No	Yes	Yes	Negative	Daily	Yes	Yes	Yes	Disagree	Agree	Disagree	Disagree	Strongly disagree	Agree	Agree	Agree	Neutral	Disagree	Disagree	Agree	Disagree	Neutral	Disagree	Strongly disagree	Strongly agree	Disagree	Strongly disagree	Strongly disagree	Strongly agree	Agree	Agree	Disagree	Disagree	Neutral	Neutral	Strongly disagree	Agree	Strongly disagree
344	36	Yes	Woman	Malay	Islam	Married	Diploma	Staff nurse	No	Yes	No	No	Yes	No	Negative	Rarely	No	Yes	Yes	Agree	Agree	Strongly disagree	Disagree	Disagree	Disagree	Disagree	Agree	Disagree	Agree	Agree	Disagree	Disagree	Neutral	Disagree	Agree	Agree	Disagree	Disagree	Disagree	Disagree	Disagree	Agree	Disagree	Agree	Agree	Disagree	Disagree	Disagree	Disagree
423	23	Yes	Woman	Malay	Islam	Single	Diploma	Staff nurse	No	Yes	No	No	Yes	No	Negative	Rarely	No	Yes	Yes	Disagree	Agree	Disagree	Disagree	Disagree	Agree	Agree	Agree	Disagree	Neutral	Neutral	Disagree	Strongly disagree	Agree	Disagree	Disagree	Agree	Disagree	Disagree	Disagree	Agree	Agree	Agree	Disagree	Neutral	Agree	Disagree	Strongly disagree	Agree	Disagree
230	28	Yes	Woman	Malay	Islam	Married	Certificate	Community nurse	No	Yes	No	No	Yes	Yes	Negative	Rarely	Yes	Yes	Yes	Disagree	Agree	Disagree	Disagree	Disagree	Agree	Agree	Agree	Agree	Agree	Disagree	Disagree	Neutral	Neutral	Disagree	Disagree	Agree	Disagree	Disagree	Disagree	Agree	Agree	Disagree	Disagree	Disagree	Disagree	Disagree	Disagree	Agree	Disagree
249	31	Yes	Woman	Malay	Islam	Married		Community nurse	No	Yes	No	No	Yes	No	Negative	Rarely	Yes	Yes	Yes	Disagree	Agree	Disagree	Disagree	Disagree	Agree	Disagree	Disagree	Disagree	Strongly disagree	Agree	Disagree	Disagree	Disagree	Disagree	Disagree	Agree	Disagree	Disagree	Disagree	Agree	Disagree	Disagree	Disagree	Disagree	Agree	Disagree	Disagree	Disagree	Disagree
403	58	No	Woman	Malay	Islam	Married	Certificate	Matron	No	Yes	No	No	Yes	Yes	Negative	Rarely	Yes	Yes	Yes	Disagree	Agree	Disagree	Strongly disagree	Disagree	Agree	Agree	Agree	Disagree	Disagree	Agree	Disagree	Strongly disagree	Strongly agree	Disagree	Strongly disagree	Strongly agree	Disagree	Strongly disagree	Strongly disagree	Agree	Agree	Agree	Strongly disagree	Disagree	Agree	Strongly disagree	Strongly disagree	Strongly agree	Strongly disagree
467	33	Yes	Woman	Malay	Islam	Single	Diploma	Staff nurse	No	Yes	No	No	Yes	No	Negative	At least once a month	No	Yes	Yes	Agree	Agree	Disagree	Agree	Agree	Agree	Agree	Agree	Disagree	Agree	Agree	Agree	Disagree	Disagree	Disagree	Disagree	Agree	Disagree	Disagree	Agree	Agree	Agree	Agree	Disagree	Agree	Disagree	Disagree	Disagree	Agree	Disagree
479	34	Yes	Woman	Malay	Islam	Married	Certificate	Community nurse	No	Yes	No	No	No	Yes	Negative	Rarely	No	Yes	Yes	Neutral	Agree	Disagree	Agree	Agree	Agree	Disagree	Agree	Disagree	Agree	Agree	Agree	Disagree	Neutral	Agree	Neutral	Agree	Disagree	Disagree	Agree	Agree	Agree	Agree	Agree	Agree	Agree	Disagree	Disagree	Agree	Disagree
476	31	Yes	Woman	Malay	Islam	Single	Certificate	Community nurse	No	Yes	No	No	Yes	No	Negative	Rarely	No	Yes	Yes	Disagree	Disagree	Disagree	Strongly disagree	Agree	Agree	Agree	Strongly agree	Agree	Disagree	Agree	Disagree	Disagree	Disagree	Disagree	Disagree	Agree	Disagree	Disagree	Disagree	Agree	Agree	Agree	Disagree	Disagree	Disagree	Disagree	Disagree	Agree	Disagree
412	30	Yes	Woman	Malay	Islam	Married	Diploma	Staff nurse	No	Yes	No	No	Yes	No	Negative	Rarely	Yes	Yes	Yes	Strongly disagree	Strongly agree	Strongly disagree	Strongly disagree	Strongly disagree	Strongly agree	Strongly agree	Strongly agree	Strongly disagree	Agree	Disagree	Agree	Strongly disagree	Agree	Strongly disagree	Strongly disagree	Strongly agree	Strongly disagree	Strongly disagree	Strongly disagree	Strongly agree	Strongly agree	Strongly agree	Strongly disagree	Agree	Disagree	Agree	Strongly disagree	Strongly agree	Strongly disagree
418	57	No	Woman	Chinese	Buddhism	Married	Diploma	Head nurse	No	Yes	Yes	No	Yes	Yes	Negative	Rarely	Yes	Yes	Yes	Agree	Agree	Disagree	Disagree	Disagree	Neutral	Neutral	Neutral	Strongly disagree	Disagree	Agree	Disagree	Neutral	Neutral	Strongly disagree	Agree	Agree	Disagree	Disagree	Disagree	Agree	Agree	Agree	Disagree	Disagree	Agree	Disagree	Neutral	Agree	Disagree
204	30	Yes	Woman	Malay	Islam	Married	Diploma	Staff nurse	No	Yes	No	Yes	No	No	Negative	At least once a week	Yes	Yes	No	Disagree	Strongly agree	Strongly disagree	Strongly disagree	Strongly disagree	Strongly agree	Strongly agree	Strongly agree	Strongly disagree	Agree	Strongly disagree	Strongly agree	Strongly disagree	Strongly disagree	Strongly disagree	Disagree	Strongly agree	Strongly disagree	Strongly disagree	Strongly disagree	Strongly agree	Strongly agree	Strongly agree	Strongly disagree	Agree	Strongly disagree	Strongly agree	Strongly disagree	Strongly agree	Strongly disagree
474	25	Yes	Woman	Malay	Islam	Married	Certificate	Community nurse	No	Yes	No	No	No	Yes	Negative	Rarely	Yes	Yes	Yes	Disagree	Agree	Disagree	Agree	Disagree	Agree	Neutral	Agree	Disagree	Disagree	Agree	Neutral	Disagree	Agree	Disagree	Disagree	Agree	Disagree	Disagree	Disagree	Agree	Neutral	Agree	Disagree	Disagree	Agree	Neutral	Disagree	Agree	Disagree
118	34	Yes	Woman	Malay	Islam	Separated	Diploma	Community nurse	No	Yes	No	No	No	Yes	Negative	Rarely	No	No	No	Neutral	Neutral	Agree	Strongly disagree	Strongly disagree	Neutral	Strongly disagree	Disagree	Agree	Agree	Neutral	Strongly agree	Strongly disagree	Strongly disagree	Disagree	Disagree	Agree	Agree	Strongly disagree	Strongly disagree	Agree	Disagree	Disagree	Disagree	Disagree	Agree	Agree	Disagree	Disagree	Disagree
139	31	Yes	Woman	Malay	Islam	Married	Certificate	Community nurse	No	Yes	Yes	No	No	No	Negative	Rarely	No	Yes	Yes	Agree	Agree	Disagree	Disagree	Disagree	Agree	Neutral	Agree	Disagree	Agree	Neutral	Neutral	Neutral	Neutral	Strongly disagree	Disagree	Agree	Disagree	Disagree	Disagree	Strongly agree	Neutral	Agree	Disagree	Agree	Disagree	Disagree	Disagree	Agree	Disagree
341	34	Yes	Woman	Malay	Islam	Divorced	Diploma	Staff nurse	No	Yes	No	Yes	Yes	Yes	Negative	Rarely	No	Yes	Yes	Agree	Agree	Neutral	Agree	Disagree	Agree	Disagree	Agree	Disagree	Agree	Disagree	Agree	Strongly disagree	Agree	Strongly disagree	Disagree	Agree	Disagree	Disagree	Agree	Agree	Agree	Agree	Strongly disagree	Disagree	Disagree	Agree	Disagree	Disagree	Strongly disagree
511	35	Yes	Woman	Malay	Islam	Married	Diploma	Staff nurse	No	Yes	No	No	Yes	No	Negative	Rarely	No	Yes	Yes	Agree	Agree	Disagree	Disagree	Disagree	Neutral	Agree	Agree	Disagree	Agree	Agree	Disagree	Disagree	Neutral	Disagree	Disagree	Agree	Disagree	Disagree	Disagree	Agree	Agree	Agree	Disagree	Disagree	Disagree	Disagree	Disagree	Agree	Disagree
345	36	Yes	Woman	Malay	Islam	Married	Certificate	Community nurse	No	Yes	No	No	Yes	No	Negative	At least once a month	No	Yes	Yes	Disagree	Strongly agree	Disagree	Disagree	Strongly disagree	Agree	Strongly agree	Agree	Disagree	Agree	Neutral	Disagree	Strongly disagree	Agree	Disagree	Disagree	Agree	Disagree	Disagree	Disagree	Disagree	Agree	Agree	Disagree	Agree	Neutral	Disagree	Strongly disagree	Agree	Disagree
411	27	Yes	Woman	Malay	Islam	Married	Diploma	Staff nurse	Yes	Yes	Yes	No	Yes	Yes	Negative	Daily	No	Yes	Yes	Neutral	Strongly agree	Strongly agree	Strongly disagree	Disagree	Agree	Neutral	Strongly disagree	Disagree	Agree	Disagree	Strongly disagree	Agree	Agree	Agree	Neutral	Strongly agree	Agree	Disagree	Disagree	Agree	Neutral	Strongly disagree	Disagree	Agree	Disagree	Disagree	Disagree	Agree	Agree
152	56	No	Woman	Malay	Islam	Married	Certificate	Matron	No	Yes	No	No	Yes	No	Negative	At least once a month	No	Yes	Yes	Disagree	Agree	Disagree	Disagree	Disagree	Agree	Agree	Disagree	Disagree	Disagree	Neutral	Disagree	Disagree	Disagree	Disagree	Disagree	Agree	Agree	Disagree	Disagree	Agree	Agree	Disagree	Disagree	Disagree	Disagree	Disagree	Disagree	Agree	Disagree
406	35	Yes	Woman	Indian	Hinduism	Married	Certificate	Community nurse	No	Yes	No	No	Yes	No	Negative	At least once a month	No	Yes	Yes	Strongly disagree	Agree	Neutral	Disagree	Disagree	Agree	Agree	Agree	Disagree	Neutral	Agree	Disagree	Neutral	Agree	Disagree	Disagree	Agree	Disagree	Disagree	Disagree	Agree	Agree	Agree	Disagree	Disagree	Agree	Disagree	Disagree	Agree	Disagree
132	31	Yes	Woman	Chinese	Islam	Married		Community nurse	No	Yes	No	No	Yes	Yes	Negative	At least once a month	Yes	Yes	Yes	Disagree	Agree	Disagree	Disagree	Disagree	Agree	Agree	Agree	Disagree	Disagree	Disagree	Agree	Neutral	Agree	Disagree	Disagree	Agree	Disagree	Disagree	Disagree	Agree	Agree	Agree	Disagree	Disagree	Disagree	Disagree	Disagree	Agree	Disagree
304	32	Yes	Woman	Malay	Islam	Married	Certificate	Community nurse	No	Yes	No	No	No	Yes	Negative	Rarely	Yes	Yes	No	Disagree	Agree	Neutral	Strongly disagree	Strongly disagree	Neutral	Neutral	Neutral	Strongly disagree	Agree	Agree	Agree	Disagree	Neutral	Strongly disagree	Strongly agree	Strongly agree	Agree	Strongly disagree	Strongly disagree	Agree	Agree	Agree	Strongly disagree	Disagree	Disagree	Strongly disagree	Strongly disagree	Agree	Strongly disagree
460	48	No	Woman	Malay	Islam	Married	Certificate	Community nurse	No	Yes	No	No	No	Yes	Negative	Rarely	No	Yes	No	Neutral	Agree	Agree	Agree	Disagree	Disagree	Disagree	Disagree	Agree	Agree	Agree	Agree	Disagree	Neutral	Agree	Agree	Agree	Agree	Disagree	Disagree	Agree	Agree	Disagree	Disagree	Disagree	Agree	Disagree	Disagree	Agree	Disagree
203	34	Yes	Woman	Malay	Islam	Married	Diploma	Staff nurse	No	Yes	No	No	Yes	No	Negative	At least once a week	Yes	Yes	No	Disagree	Agree	Disagree	Disagree	Disagree	Agree	Agree	Agree	Disagree	Disagree	Agree	Agree	Disagree	Agree	Disagree	Disagree	Agree	Disagree	Disagree	Disagree	Agree	Disagree	Agree	Disagree	Disagree	Agree	Agree	Disagree	Agree	Disagree
314	27	Yes	Woman	Malay	Islam	Married	Certificate	Community nurse	No	Yes	No	No	Yes	No	Negative	Rarely	No	Yes	Yes	Neutral	Agree	Disagree	Disagree	Neutral	Agree	Agree	Agree	Agree	Agree	Strongly agree	Strongly agree	Disagree	Neutral	Disagree	Strongly agree	Strongly agree	Strongly disagree	Strongly disagree	Strongly disagree	Strongly agree	Strongly agree	Strongly agree	Strongly disagree	Agree	Strongly agree	Disagree	Strongly agree	Agree	Strongly disagree
475	24	Yes	Woman	Malay	Islam	Married	Certificate	Community nurse	No	Yes	Yes	No	No	Yes	Negative	Daily	No	Yes	Yes	Disagree	Agree	Agree	Disagree	Strongly disagree	Agree	Disagree	Agree	Strongly disagree	Agree	Agree	Agree	Strongly disagree	Disagree	Strongly disagree	Strongly disagree	Agree	Agree	Disagree	Strongly disagree	Agree	Disagree	Agree	Strongly disagree	Agree	Agree	Agree	Disagree	Disagree	Disagree
221	38	Yes	Woman	Malay	Islam	Married	Diploma	Staff nurse	No	Yes	No	No	Yes	No	Negative	Rarely	No	Yes	Yes	Disagree	Strongly disagree	Disagree	Disagree	Disagree	Agree	Agree	Agree	Disagree	Disagree	Agree	Disagree	Disagree	Neutral	Disagree	Disagree	Agree	Disagree	Disagree	Disagree	Agree	Agree	Agree	Disagree	Disagree	Agree	Neutral	Disagree	Agree	Disagree
329	28	Yes	Woman	Malay	Islam	Married	Diploma	Staff nurse	No	Yes	No	No	Yes	Yes	Negative	Rarely	Yes	Yes	Yes	Disagree	Agree	Neutral	Strongly disagree	Strongly agree	Agree	Disagree	Neutral	Neutral	Agree	Strongly agree	Agree	Strongly disagree	Strongly disagree	Strongly disagree	Disagree	Agree	Agree	Strongly disagree	Strongly disagree	Agree	Disagree	Agree	Disagree	Strongly agree	Strongly agree	Disagree	Strongly disagree	Disagree	Strongly disagree
150	44	No	Woman	Malay	Islam	Married	Diploma	Head nurse	No	Yes	Yes	No	No	No	Negative	Rarely	Yes	Yes	Yes	Disagree	Agree	Disagree	Disagree	Disagree	Agree	Agree	Agree	Agree	Disagree	Disagree	Disagree	Disagree	Agree	Disagree	Disagree	Strongly agree	Strongly disagree	Strongly disagree	Disagree	Strongly agree	Agree	Agree	Disagree	Disagree	Strongly disagree	Disagree	Disagree	Agree	Disagree
417	35	Yes	Woman	Malay	Islam	Married	Diploma	Community nurse	No	Yes	No	No	Yes	Yes	Negative	Rarely	Yes	Yes	Yes	Disagree	Agree	Neutral	Neutral	Disagree	Agree	Neutral	Agree	Disagree	Strongly agree	Strongly agree	Neutral	Neutral	Neutral	Disagree	Disagree	Agree	Disagree	Disagree	Disagree	Strongly agree	Neutral	Agree	Disagree	Agree	Agree	Neutral	Neutral	Neutral	Disagree
532	24	Yes	Woman	Malay	Islam	Single	Diploma	Staff nurse	No	Yes	No	No	Yes	Yes	Negative	Rarely	Yes	Yes	Yes	Agree	Agree	Neutral	Strongly disagree	Agree	Agree	Neutral	Neutral	Disagree	Disagree	Agree	Neutral	Disagree	Agree	Disagree	Disagree	Agree	Disagree	Disagree	Disagree	Neutral	Neutral	Agree	Disagree	Agree	Agree	Disagree	Disagree	Agree	Disagree
117	33	Yes	Woman	Malay	Islam	Married	Certificate	Community nurse	No	Yes	No	No	Yes	No	Negative	At least once a week	No	Yes	Yes	Neutral	Neutral	Agree	Disagree	Disagree	Neutral	Neutral	Disagree	Neutral	Agree	Neutral	Agree	Neutral	Agree	Disagree	Neutral	Agree	Agree	Disagree	Disagree	Agree	Neutral	Disagree	Disagree	Disagree	Disagree	Neutral	Disagree	Disagree	Disagree
138	34	Yes	Woman	Malay	Islam	Married	Certificate	Community nurse	No	Yes	No	No	Yes	Yes	Negative	Rarely	No	Yes	Yes	Neutral	Agree	Neutral	Disagree	Neutral	Neutral	Agree	Neutral	Disagree	Disagree	Disagree	Agree	Disagree	Disagree	Disagree	Disagree	Agree	Disagree	Disagree	Disagree	Strongly agree	Agree	Agree	Disagree	Disagree	Agree	Neutral	Disagree	Neutral	Disagree
446	30	Yes	Woman	Malay	Islam	Married	Certificate	Community nurse	No	Yes	No	No	Yes	Yes	Negative	Rarely	No	Yes	Yes	Disagree	Agree	Strongly disagree	Strongly disagree	Strongly disagree	Agree	Neutral	Strongly agree	Strongly disagree	Disagree	Agree	Agree	Disagree	Agree	Disagree	Disagree	Strongly agree	Strongly disagree	Strongly disagree	Strongly disagree	Agree	Agree	Strongly agree	Strongly disagree	Disagree	Agree	Neutral	Strongly disagree	Strongly agree	Disagree
471	30	Yes	Woman	Malay	Islam	Married	Diploma	Staff nurse	No	Yes	No	Yes	Yes	Yes	Negative	Rarely	Yes	Yes	Yes	Disagree	Strongly agree	Agree	Agree	Disagree	Agree	Strongly disagree	Agree	Agree	Agree	Strongly disagree	Strongly agree	Strongly disagree	Neutral	Disagree	Strongly disagree	Strongly agree	Neutral	Agree	Disagree	Strongly agree	Agree	Agree	Strongly disagree	Disagree	Strongly disagree	Disagree	Strongly disagree	Agree	Strongly disagree
478	28	Yes	Woman	Malay	Islam	Married	Certificate	Community nurse	No	Yes	No	No	Yes	Yes	Negative	At least once a month	No	Yes	Yes	Disagree	Strongly agree	Agree	Disagree	Agree	Agree	Strongly agree	Strongly agree	Strongly disagree	Disagree	Strongly disagree	Agree	Disagree	Agree	Strongly disagree	Strongly disagree	Strongly agree	Disagree	Strongly disagree	Disagree	Strongly agree	Strongly agree	Agree	Disagree	Disagree	Strongly disagree	Disagree	Strongly disagree	Agree	Disagree
206	39	Yes	Woman	Malay	Islam	Married	Certificate	Community nurse	No	Yes	No	No	Yes	No	Negative	At least once a week	Yes	Yes	Yes	Disagree	Agree	Strongly disagree	Strongly disagree	Strongly disagree	Strongly agree	Strongly agree	Strongly agree	Agree	Agree	Strongly agree	Agree	Strongly disagree	Agree	Disagree	Agree	Agree	Agree	Disagree	Disagree	Agree	Agree	Agree	Agree	Agree	Strongly agree	Agree	Disagree	Agree	Strongly disagree
215	34	Yes	Woman	Malay	Islam	Married	Certificate	Community nurse	No	Yes	No	No	Yes	Yes	Negative	Rarely	No	Yes	Yes	Strongly disagree	Agree	Disagree	Disagree	Disagree	Agree	Agree	Agree	Disagree	Disagree	Disagree	Disagree	Disagree	Agree	Disagree	Strongly disagree	Agree	Disagree	Disagree	Disagree	Agree	Agree	Agree	Disagree	Disagree	Agree	Disagree	Disagree	Agree	Disagree
343	23	Yes	Woman	Malay	Islam	Single	Diploma	Staff nurse	No	Yes	No	No	Yes	No	Negative	Rarely	No	Yes	Yes	Disagree	Strongly agree	Neutral	Neutral	Disagree	Strongly agree	Agree	Neutral	Strongly disagree	Neutral	Neutral	Neutral	Strongly disagree	Agree	Strongly disagree	Strongly disagree	Strongly agree	Neutral	Neutral	Strongly disagree	Strongly agree	Agree	Neutral	Strongly disagree	Neutral	Strongly disagree	Neutral	Strongly disagree	Strongly agree	Strongly disagree
430	22	Yes	Woman	Malay	Islam	Single	Certificate	Community nurse	No	Yes	No	No	Yes	Yes	Negative	Rarely	No	Yes	Yes	Disagree	Agree	Agree	Disagree	Disagree	Neutral	Neutral	Agree	Disagree	Disagree	Disagree	Agree	Disagree	Neutral	Disagree	Disagree	Agree	Neutral	Strongly disagree	Strongly disagree	Agree	Agree	Neutral	Disagree	Disagree	Disagree	Neutral	Strongly disagree	Agree	Disagree
526	51	No	Woman	Malay	Islam	Married	Diploma	Matron	No	Yes	Yes	No	Yes	Yes	Negative	Rarely	Yes	Yes	Yes	Strongly disagree	Agree	Neutral	Disagree	Disagree	Agree	Disagree	Disagree	Disagree	Disagree	Agree	Disagree	Strongly disagree	Agree	Strongly agree	Disagree	Strongly agree	Strongly disagree	Strongly disagree	Disagree	Agree	Agree	Disagree	Strongly disagree	Disagree	Agree	Disagree	Strongly disagree	Strongly disagree	Disagree
425	39	Yes	Woman	Malay	Islam	Married		Community nurse	No	Yes	No	No	Yes	Yes	Negative	At least once a week	Yes	Yes	Yes	Agree	Agree	Disagree	Disagree	Strongly disagree	Disagree	Agree	Agree	Strongly disagree	Disagree	Agree	Disagree	Disagree	Agree	Strongly disagree	Strongly agree	Strongly agree	Strongly disagree	Strongly disagree	Strongly disagree	Agree	Agree	Agree	Strongly disagree	Strongly disagree	Agree	Strongly disagree	Strongly disagree	Agree	Strongly disagree
218	30	Yes	Woman	Malay	Islam	Married	Diploma	Community nurse	No	Yes	No	No	Yes	Yes	Negative	Rarely	No	Yes	Yes	Neutral	Agree	Disagree	Disagree	Disagree	Agree	Neutral	Agree	Agree	Disagree	Agree	Neutral	Disagree	Disagree	Disagree	Disagree	Agree	Disagree	Strongly disagree	Strongly disagree	Neutral	Agree	Agree	Agree	Disagree	Strongly agree	Strongly disagree	Strongly disagree	Agree	Strongly disagree
503	35	Yes	Woman	Malay	Islam	Married	Certificate	Community nurse	No	Yes	Yes	No	No	No	Negative	Rarely	No	Yes	Yes	Agree	Agree	Strongly disagree	Disagree	Disagree	Neutral	Agree	Agree	Disagree	Disagree	Agree	Disagree	Disagree	Neutral	Disagree	Disagree	Agree	Disagree	Disagree	Disagree	Agree	Agree	Agree	Disagree	Disagree	Agree	Disagree	Agree	Agree	Disagree
444	24	Yes	Man	Malay	Islam	Married	Diploma	Staff nurse	No	Yes	No	No	Yes	No	Positive	Daily	Yes	Yes	Yes	Disagree	Agree	Disagree	Disagree	Disagree	Neutral	Neutral	Agree	Agree	Disagree	Strongly agree	Disagree	Strongly disagree	Agree	Strongly disagree	Disagree	Agree	Disagree	Strongly disagree	Strongly disagree	Neutral	Neutral	Agree	Disagree	Disagree	Strongly agree	Disagree	Strongly disagree	Strongly agree	Strongly disagree
315	36	Yes	Woman	Indian	Hinduism	Married	Diploma	Staff nurse	No	Yes	No	No	Yes	Yes	Positive	Rarely	Yes	Yes	Yes	Disagree	Strongly agree	Neutral	Strongly disagree	Strongly disagree	Strongly agree	Agree	Neutral	Strongly disagree	Neutral	Disagree	Agree	Strongly disagree	Agree	Strongly disagree	Strongly disagree	Strongly agree	Neutral	Strongly disagree	Strongly disagree	Strongly agree	Agree	Neutral	Strongly disagree	Disagree	Disagree	Agree	Strongly disagree	Agree	Strongly disagree
330	28	Yes	Woman	Malay	Islam	Married	Certificate	Community nurse	No	Yes	No	No	No	Yes	Positive	Rarely	No	Yes	Yes	Agree	Neutral	Neutral	Neutral	Neutral	Disagree	Neutral	Neutral	Neutral	Neutral	Neutral	Strongly agree	Strongly disagree	Neutral	Strongly disagree	Neutral	Agree	Neutral	Neutral	Neutral	Neutral	Neutral	Neutral	Disagree	Neutral	Neutral	Neutral	Strongly disagree	Neutral	Disagree
433	30	Yes	Woman	Malay	Islam	Married	Diploma	Staff nurse	No	Yes	No	No	Yes	Yes	Positive	Rarely	Yes	Yes	Yes	Neutral	Agree	Neutral	Neutral	Neutral	Agree	Agree	Neutral	Agree	Strongly agree	Disagree	Strongly disagree	Disagree	Disagree	Neutral	Disagree	Agree	Disagree	Disagree	Disagree	Agree	Agree	Agree	Disagree	Agree	Agree	Disagree	Disagree	Agree	Strongly disagree
516	40	Yes	Woman	Malay	Islam	Married	Certificate	Community nurse	No	Yes	No	No	No	Yes	Positive	At least once a month	Yes	Yes	Yes	Agree	Agree	Neutral	Disagree	Strongly disagree	Agree	Neutral	Neutral	Agree	Agree	Agree	Agree	Disagree	Neutral	Neutral	Agree	Agree	Neutral	Disagree	Disagree	Agree	Agree	Agree	Agree	Agree	Disagree	Disagree	Disagree	Agree	Disagree
151	41	No	Woman	Malay	Islam	Married	Diploma	Staff nurse	No	Yes	Yes	No	No	No	Positive	Rarely	No	Yes	Yes	Agree	Agree	Disagree	Agree	Disagree	Strongly agree	Agree	Agree	Agree	Agree	Agree	Agree	Disagree	Agree	Disagree	Neutral	Strongly agree	Disagree	Disagree	Disagree	Strongly agree	Agree	Agree	Disagree	Disagree	Strongly disagree	Disagree	Strongly disagree	Agree	Strongly disagree
519	36	Yes	Woman	Malay	Islam	Married	Certificate	Community nurse	No	Yes	No	No	Yes	No	Positive	Rarely	No	Yes	Yes	Agree	Disagree	Disagree	Agree	Disagree	Strongly agree	Agree	Agree	Agree	Agree	Agree	Agree	Strongly disagree	Disagree	Disagree	Disagree	Agree	Disagree	Disagree	Disagree	Strongly agree	Agree	Agree	Agree	Agree	Agree	Agree	Strongly disagree	Agree	Disagree
402	59	No	Woman	Chinese	Buddhism	Widowed	Certificate	Matron	No	Yes	Yes	No	No	No	Positive	At least once a week	No	Yes	Yes	Disagree	Agree	Disagree	Disagree	Disagree	Agree	Agree	Agree	Disagree	Agree	Strongly agree	Disagree	Disagree	Agree	Disagree	Disagree	Agree	Disagree	Disagree	Disagree	Agree	Agree	Agree	Disagree	Disagree	Agree	Disagree	Agree	Agree	Disagree
440	57	No	Woman	Malay	Islam	Married	Diploma	Matron	No	Yes	No	No	Yes	No	Positive	Rarely	No	Yes	No	Neutral	Disagree	Neutral	Agree	Agree	Agree	Agree	Strongly disagree	Neutral	Neutral	Agree	Disagree	Neutral	Neutral	Neutral	Neutral	Neutral	Neutral	Disagree	Disagree	Agree	Agree	Disagree	Neutral	Neutral	Disagree	Neutral	Neutral	Neutral	Neutral
515	30	Yes	Woman	Malay	Islam	Married	Certificate	Community nurse	No	Yes	No	No	No	Yes	Positive	At least once a month	No	Yes	Yes	Neutral	Agree	Disagree	Disagree	Strongly disagree	Agree	Agree	Agree	Agree	Neutral	Agree	Strongly agree	Disagree	Neutral	Disagree	Disagree	Agree	Disagree	Disagree	Disagree	Agree	Agree	Agree	Disagree	Disagree	Disagree	Neutral	Disagree	Agree	Disagree
408	27	Yes	Woman	Malay	Islam	Married	Certificate	Community nurse	No	Yes	No	No	Yes	Yes	Positive	Rarely	No	Yes	Yes	Neutral	Strongly agree	Strongly disagree	Strongly disagree	Strongly disagree	Strongly agree	Agree	Strongly agree	Strongly disagree	Agree	Agree	Neutral	Strongly disagree	Strongly agree	Strongly disagree	Strongly disagree	Strongly agree	Strongly disagree	Strongly disagree	Strongly disagree	Strongly agree	Strongly agree	Strongly agree	Strongly disagree	Agree	Agree	Strongly disagree	Strongly disagree	Strongly agree	Strongly disagree
312	35	Yes	Woman	Malay	Islam	Married	Certificate	Community nurse	No	Yes	No	No	No	Yes	Positive	Rarely	No	Yes	Yes	Neutral	Agree	Agree	Agree	Neutral	Agree	Agree	Neutral	Disagree	Agree	Disagree	Neutral	Disagree	Neutral	Disagree	Disagree	Agree	Neutral	Disagree	Agree	Agree	Agree	Neutral	Disagree	Disagree	Disagree	Neutral	Disagree	Neutral	Strongly disagree
458	51	No	Woman	Malay	Islam	Married	Certificate	Community nurse	No	Yes	No	No	No	Yes	Positive	Rarely	No	Yes	No	Disagree	Neutral	Agree	Neutral	Disagree	Disagree	Disagree	Disagree	Agree	Disagree	Neutral	Agree	Disagree	Neutral	Disagree	Disagree	Agree	Agree	Disagree	Disagree	Neutral	Disagree	Disagree	Agree	Disagree	Agree	Agree	Disagree	Neutral	Disagree
469	23	Yes	Woman	Malay	Islam	Married	Certificate	Community nurse	No	Yes	No	No	Yes	No	Neutral	Rarely	No	Yes	No	Agree	Agree	Disagree	Disagree	Disagree	Agree	Disagree	Agree	Disagree	Disagree	Agree	Agree	Disagree	Disagree	Disagree	Disagree	Agree	Disagree	Disagree	Disagree	Agree	Agree	Agree	Disagree	Disagree	Agree	Agree	Disagree	Disagree	Disagree
415	26	Yes	Woman	Malay	Islam	Single	Diploma	Staff nurse	No	Yes	No	No	Yes	Yes	Neutral	Rarely	Yes	Yes	Yes	Neutral	Agree	Agree	Agree	Agree	Neutral	Agree	Neutral	Disagree	Neutral	Agree	Disagree	Neutral	Agree	Neutral	Strongly disagree	Strongly agree	Disagree	Strongly disagree	Disagree	Strongly agree	Agree	Agree	Strongly disagree	Neutral	Neutral	Strongly disagree	Strongly disagree	Agree	Disagree
439	22	Yes	Woman	Malay	Islam	Single	Certificate	Community nurse	No	Yes	No	No	Yes	Yes	Neutral	At least once a month	No	Yes	Yes	Disagree	Agree	Strongly agree	Disagree	Strongly disagree	Strongly agree	Neutral	Agree	Disagree	Agree	Neutral	Neutral	Disagree	Disagree	Disagree	Disagree	Agree	Disagree	Strongly disagree	Strongly agree	Strongly agree	Agree	Agree	Disagree	Disagree	Strongly disagree	Disagree	Disagree	Agree	Disagree
319	24	Yes	Woman	Malay	Islam	Single	Certificate	Community nurse	No	Yes	No	No	Yes	Yes	Neutral	Rarely	No	Yes	Yes	Disagree	Neutral	Neutral	Strongly disagree	Disagree	Neutral	Disagree	Agree	Disagree	Agree	Agree	Agree	Neutral	Disagree	Strongly disagree	Disagree	Agree	Disagree	Strongly disagree	Strongly disagree	Agree	Agree	Agree	Disagree	Disagree	Neutral	Neutral	Disagree	Neutral	Disagree
438	23	Yes	Woman	Malay	Islam	Single	Diploma	Staff nurse	No	Yes	No	No	Yes	No	Neutral	Rarely	No	Yes	Yes	Agree	Neutral	Agree	Strongly agree	Strongly disagree	Neutral	Neutral	Disagree	Disagree	Agree	Neutral	Agree	Strongly disagree	Neutral	Strongly disagree	Disagree	Strongly agree	Neutral	Strongly disagree	Strongly disagree	Strongly agree	Agree	Agree	Disagree	Strongly disagree	Strongly disagree	Strongly disagree	Agree	Agree	Disagree
245	31	Yes	Woman	Malay	Islam	Married		Community nurse	No	Yes	No	No	Yes	Yes	Neutral	Rarely	No	Yes	Yes	Agree	Agree	Agree	Agree	Agree	Neutral	Neutral	Disagree	Disagree	Agree	Neutral	Agree	Strongly disagree	Neutral	Strongly disagree	Disagree	Agree	Agree	Agree	Disagree	Agree	Agree	Neutral	Disagree	Disagree	Disagree	Neutral	Disagree	Agree	Disagree
470	32	Yes	Woman	Malay	Islam	Married	Certificate	Community nurse	No	Yes	No	No	Yes	Yes	Neutral	Rarely	No	Yes	Yes	Disagree	Agree	Disagree	Agree	Agree	Agree	Neutral	Neutral	Disagree	Neutral	Disagree	Neutral	Neutral	Neutral	Disagree	Disagree	Agree	Neutral	Neutral	Disagree	Agree	Neutral	Neutral	Disagree	Agree	Disagree	Disagree	Disagree	Agree	Disagree
449	23	Yes	Woman	Malay	Islam	Single	Diploma	Staff nurse	No	Yes	No	No	Yes	Yes	Neutral	At least once a month	Yes	Yes	Yes	Disagree	Agree	Agree	Strongly agree	Disagree	Strongly agree	Agree	Disagree	Disagree	Agree	Neutral	Disagree	Disagree	Agree	Strongly disagree	Disagree	Agree	Agree	Agree	Disagree	Strongly agree	Agree	Disagree	Disagree	Agree	Disagree	Neutral	Strongly disagree	Agree	Strongly disagree
238	29	Yes	Woman	Malay	Islam	Married	Certificate	Community nurse	No	Yes	No	No	No	Yes	Neutral	Daily	Yes	Yes	No	Strongly agree	Disagree	Disagree	Agree	Disagree	Agree	Agree	Neutral	Neutral	Agree	Agree	Disagree	Disagree	Neutral	Disagree	Disagree	Agree	Disagree	Disagree	Disagree	Agree	Neutral	Agree	Disagree	Neutral	Agree	Disagree	Disagree	Neutral	Disagree
455	57	No	Woman	Malay	Islam	Married	Diploma	Head nurse	No	Yes	No	No	No	Yes	Neutral	Daily	No	Yes	Yes	Agree	Agree	Strongly agree	Disagree	Disagree	Agree	Neutral	Neutral	Neutral	Disagree	Agree	Strongly agree	Agree	Disagree	Agree	Disagree	Agree	Disagree	Disagree	Disagree	Agree	Agree	Agree	Neutral	Disagree	Disagree	Agree	Disagree	Neutral	Neutral
324	28	Yes	Woman	Malay	Islam	Married	Certificate	Community nurse	No	Yes	No	No	No	Yes	Neutral	Rarely	No	Yes	Yes	Disagree	Agree	Agree	Neutral	Disagree	Agree	Neutral	Agree	Disagree	Neutral	Agree	Agree	Disagree	Agree	Strongly disagree	Disagree	Agree	Disagree	Strongly disagree	Strongly disagree	Strongly agree	Agree	Agree	Disagree	Disagree	Disagree	Disagree	Strongly disagree	Agree	Strongly disagree
133	45	No	Woman	Malay	Islam	Married	Certificate	Head nurse	No	Yes	No	Yes	Yes	Yes	Neutral	Daily	Yes	Yes	Yes	Agree	Disagree	Strongly disagree	Agree	Strongly disagree	Agree	Disagree	Agree	Disagree	Disagree	Agree	Agree	Disagree	Disagree	Disagree	Disagree	Agree	Disagree	Strongly disagree	Disagree	Strongly agree	Agree	Agree	Disagree	Disagree	Agree	Agree	Disagree	Neutral	Disagree
504	25	Yes	Woman	Malay	Islam	Married	Certificate	Community nurse	No	Yes	No	No	Yes	Yes	Neutral	Rarely	No	Yes	Yes	Agree	Agree	Disagree	Disagree	Disagree	Agree	Agree	Agree	Disagree	Agree	Agree	Disagree	Disagree	Agree	Disagree	Agree	Agree	Disagree	Disagree	Disagree	Agree	Agree	Agree	Disagree	Disagree	Disagree	Disagree	Disagree	Agree	Disagree
234	35	Yes	Woman	Malay	Islam	Married	Diploma	Community nurse	No	Yes	Yes	No	Yes	Yes	Neutral	At least once a month	Yes	Yes	Yes	Agree	Agree	Agree	Agree	Disagree	Agree	Agree	Agree	Agree	Agree	Disagree	Disagree	Disagree	Disagree	Disagree	Disagree	Agree	Disagree	Agree	Disagree	Agree	Agree	Agree	Disagree	Disagree	Agree	Disagree	Disagree	Agree	Disagree
323	35	Yes	Woman	Malay	Islam	Married	Certificate	Community nurse	No	Yes	No	No	No	Yes	Neutral	Rarely	No	Yes	Yes	Agree	Agree	Agree	Strongly disagree	Strongly disagree	Agree	Disagree	Disagree	Strongly agree	Strongly agree	Agree	Strongly agree	Disagree	Disagree	Agree	Agree	Agree	Agree	Agree	Agree	Agree	Agree	Disagree	Agree	Agree	Agree	Agree	Agree	Strongly disagree	Agree
424	24	Yes	Man	Malay	Islam	Single	Diploma	Staff nurse	No	Yes	No	No	Yes	No	Neutral	At least once a month	No	Yes	No	Disagree	Strongly agree	Disagree	Agree	Disagree	Agree	Neutral	Agree	Disagree	Disagree	Neutral	Disagree	Disagree	Agree	Strongly disagree	Disagree	Agree	Disagree	Neutral	Disagree	Agree	Agree	Agree	Strongly disagree	Disagree	Agree	Agree	Strongly disagree	Strongly agree	Disagree
212	49	No	Woman	Malay	Islam	Divorced	Certificate	Community nurse	No	Yes	No	No	Yes	Yes	Neutral	At least once a week	No	Yes	Yes	Agree	Agree	Disagree	Disagree	Disagree	Agree	Agree	Agree	Disagree	Disagree	Agree	Disagree	Disagree	Disagree	Disagree	Disagree	Agree	Disagree	Disagree	Disagree	Agree	Agree	Agree	Disagree	Disagree	Agree	Disagree	Disagree	Agree	Disagree
435	36	Yes	Woman	Malay	Islam	Divorced	Certificate	Community nurse	Yes	Yes	No	No	Yes	Yes	Neutral	Daily	No	Yes	Yes	Neutral	Strongly agree	Neutral	Strongly disagree	Disagree	Neutral	Neutral	Neutral	Neutral	Agree	Strongly agree	Neutral	Neutral	Neutral	Disagree	Strongly disagree	Strongly agree	Neutral	Strongly disagree	Strongly disagree	Agree	Agree	Strongly agree	Strongly disagree	Neutral	Agree	Disagree	Disagree	Neutral	Strongly disagree
331	37	Yes	Woman	Malay	Islam	Married	Certificate	Community nurse	No	Yes	No	No	Yes	No	Neutral	Rarely	No	Yes		Agree	Agree	Disagree	Strongly disagree	Strongly disagree	Agree	Disagree	Neutral	Neutral	Agree	Disagree	Neutral	Disagree	Disagree	Disagree	Agree	Agree	Disagree	Disagree	Disagree	Agree	Neutral	Agree	Disagree	Disagree	Disagree	Disagree	Disagree	Neutral	Disagree
124	28	Yes	Woman	Malay	Islam	Married	Certificate	Community nurse	No	Yes	No	No	No	Yes	Neutral	Daily	No	Yes	Yes	Strongly agree	Neutral	Agree	Agree	Disagree	Agree	Agree	Agree	Agree	Agree	Agree	Agree	Disagree	Disagree	Agree	Agree	Neutral	Disagree	Disagree	Disagree	Agree	Disagree	Agree	Neutral	Agree	Agree	Agree	Disagree	Neutral	Disagree
252	33	Yes	Woman	Malay	Islam	Married	Certificate	Community nurse	No	Yes	No	No	Yes	No	Neutral	Rarely	No	Yes	Yes	Disagree	Agree	Agree	Agree	Disagree	Agree	Agree	Disagree	Agree	Neutral	Neutral	Agree	Disagree	Neutral	Disagree	Neutral	Agree	Agree	Agree	Disagree	Agree	Agree	Disagree	Agree	Neutral	Disagree	Agree	Disagree	Agree	Disagree
531	27	Yes	Woman	Malay	Islam	Married	Certificate	Community nurse	No	Yes	No	No	Yes	Yes	Neutral	Rarely	Yes	Yes	Yes	Agree	Agree	Disagree	Disagree	Disagree	Agree	Agree	Agree	Disagree	Agree	Disagree	Agree	Disagree	Disagree	Disagree	Disagree	Strongly agree	Disagree	Strongly disagree	Strongly disagree	Strongly agree	Strongly agree	Strongly agree	Disagree	Neutral	Strongly disagree	Strongly disagree	Strongly disagree	Strongly agree	Strongly disagree
407	32	Yes	Woman	Malay	Islam	Married	Certificate	Community nurse	No	Yes	No	No	Yes	Yes	Neutral	At least once a week	No	Yes	Yes	Disagree	Agree	Neutral	Strongly disagree	Disagree	Neutral	Neutral	Agree	Agree	Neutral	Agree	Neutral	Disagree	Agree	Disagree	Disagree	Agree	Disagree	Strongly disagree	Strongly disagree	Agree	Agree	Agree	Disagree	Disagree	Disagree	Disagree	Strongly disagree	Agree	Strongly disagree
137	34	Yes	Woman	Malay	Islam	Married	Certificate	Community nurse	No	Yes	No	No	Yes	Yes	Neutral	Rarely	No	Yes	Yes	Disagree	Agree	Disagree	Disagree	Disagree	Neutral	Agree	Agree	Disagree	Agree	Disagree	Neutral	Disagree	Neutral	Disagree	Disagree	Agree	Disagree	Disagree	Disagree	Agree	Agree	Agree	Disagree	Disagree	Disagree	Disagree	Disagree	Disagree	Disagree
409	31	Yes	Woman	Malay	Islam	Married		Community nurse	No	Yes	Yes	No	Yes	Yes	Neutral	Rarely	No	Yes	Yes	Disagree	Agree	Neutral	Neutral	Disagree	Agree	Agree	Neutral	Agree	Agree	Agree	Strongly agree	Disagree	Agree	Neutral	Disagree	Agree	Neutral	Neutral	Disagree	Agree	Neutral	Disagree	Neutral	Agree	Agree	Agree	Disagree	Agree	Neutral
229	31	Yes	Woman	Malay	Islam	Married	Certificate	Community nurse	No	Yes	Yes	No	No	No	Neutral	Rarely	No	Yes	Yes	Neutral	Agree	Disagree	Agree	Strongly disagree	Neutral	Agree	Disagree	Agree	Agree	Agree	Disagree	Strongly disagree	Agree	Strongly disagree	Disagree	Strongly agree	Agree	Disagree	Disagree	Agree	Agree	Agree	Strongly disagree	Disagree	Agree	Disagree	Strongly disagree	Disagree	Strongly disagree
445	31	Yes	Woman	Malay	Islam	Single	Certificate	Community nurse	No	Yes	No	No	Yes	Yes	Neutral	Rarely	No	Yes	Yes	Neutral	Agree	Disagree	Disagree	Disagree	Disagree	Disagree	Agree	Disagree	Disagree	Disagree	Strongly agree	Disagree	Disagree	Disagree	Disagree	Neutral	Disagree	Disagree	Disagree	Agree	Disagree	Strongly agree	Disagree	Disagree	Disagree	Agree	Disagree	Disagree	Disagree
233	23	Yes	Woman	Malay	Islam	Single	Diploma	Community nurse	No	Yes	No	No	Yes	No	Neutral	Rarely	No	Yes	Yes	Neutral	Agree	Disagree	Neutral	Disagree	Agree	Disagree	Agree	Disagree	Strongly agree	Strongly agree	Agree	Disagree	Agree	Strongly disagree	Disagree	Strongly agree	Disagree	Agree	Disagree	Strongly agree	Neutral	Agree	Disagree	Disagree	Agree	Neutral	Strongly disagree	Agree	Strongly disagree
101	39	Yes	Woman	Malay	Islam	Married	Certificate	Community nurse	No	Yes	No	Yes	No	No	Neutral	Rarely	Yes	Yes	Yes	Disagree	Agree	Disagree	Strongly disagree	Strongly disagree	Agree	Agree	Agree	Strongly disagree	Disagree	Disagree	Strongly disagree	Strongly disagree	Strongly disagree	Strongly disagree	Disagree	Agree	Disagree	Disagree	Disagree	Agree	Agree	Agree	Disagree	Disagree	Disagree	Disagree	Strongly disagree	Strongly disagree	Strongly disagree
317	33	Yes	Woman	Malay	Islam	Married	Certificate	Staff nurse	No	Yes	No	No	Yes	Yes	Neutral	Rarely	No	Yes	Yes	Neutral	Agree	Neutral	Agree	Agree	Agree	Neutral	Agree	Disagree	Neutral	Agree	Disagree	Disagree	Disagree	Neutral	Disagree	Strongly agree	Disagree	Disagree	Disagree	Strongly agree	Strongly agree	Strongly agree	Disagree	Disagree	Agree	Disagree	Disagree	Agree	Disagree
237	33	Yes	Woman	Malay	Islam	Married	Certificate	Community nurse	No	Yes	No	No	No	Yes	Neutral	Rarely	Yes	Yes	Yes	Agree	Neutral	Neutral	Disagree	Disagree	Agree	Agree	Neutral	Neutral	Disagree	Agree	Agree	Neutral	Neutral	Neutral	Agree	Agree	Disagree	Disagree	Neutral	Agree	Neutral	Neutral	Neutral	Agree	Agree	Agree	Disagree	Neutral	Disagree
130	36	Yes	Woman	Malay	Islam	Divorced	Certificate	Community nurse	No	Yes	No	No	No	Yes	Neutral	Rarely	Yes	Yes	Yes	Strongly disagree	Agree	Strongly disagree	Disagree	Disagree	Disagree	Agree	Agree	Disagree	Neutral	Agree	Neutral	Disagree	Agree	Disagree	Disagree	Strongly agree	Disagree	Disagree	Strongly disagree	Agree	Agree	Agree	Strongly disagree	Neutral	Agree	Neutral	Disagree	Agree	Disagree
436	23	Yes	Woman	Malay	Islam	Single	Certificate	Community nurse	No	Yes	No	No	No	Yes	Neutral	Rarely	No	Yes	Yes	Disagree	Agree	Disagree	Disagree	Disagree	Agree	Agree	Agree	Disagree	Agree	Agree	Disagree	Disagree	Agree	Disagree	Disagree	Agree	Disagree	Disagree	Disagree	Agree	Agree	Agree	Disagree	Agree	Agree	Disagree	Disagree	Agree	Disagree
421	27	Yes	Woman	Malay	Islam	Single	Certificate	Community nurse	No	Yes	No	No	Yes	Yes	Neutral	Rarely	No	Yes	Yes	Agree	Agree	Neutral	Agree	Neutral	Neutral	Disagree	Agree	Agree	Strongly agree	Strongly agree	Agree	Disagree	Agree	Disagree	Agree	Agree	Disagree	Neutral	Disagree	Agree	Agree	Agree	Disagree	Agree	Agree	Agree	Strongly disagree	Agree	Strongly disagree
146	34	Yes	Woman	Malay	Islam	Married	Certificate	Community nurse	No	Yes	No	No	Yes	Yes	Neutral	At least once a week	No	Yes	Yes	Disagree	Agree	Disagree	Disagree	Disagree	Agree	Agree	Agree	Disagree	Agree	Disagree	Agree	Disagree	Agree	Disagree	Disagree	Agree	Disagree	Disagree	Disagree	Agree	Agree	Agree	Disagree	Disagree	Disagree	Disagree	Disagree	Agree	Disagree
462	24	Yes	Woman	Malay	Islam	Single	Diploma	Staff nurse	No	Yes	No	No	Yes	Yes	Neutral	Rarely	Yes	Yes	Yes	Agree	Agree	Agree	Disagree	Disagree	Agree	Neutral	Disagree	Disagree	Agree	Neutral	Disagree	Disagree	Neutral	Disagree	Disagree	Agree	Agree	Disagree	Disagree	Agree	Agree	Disagree	Disagree	Agree	Disagree	Disagree	Disagree	Neutral	Disagree
472	48	No	Woman	Malay	Islam	Married	Diploma	Staff nurse	No	Yes	No	No	Yes	Yes	Neutral	At least once a week	No	Yes	Yes	Disagree	Agree	Disagree	Disagree	Disagree	Neutral	Neutral	Agree	Disagree	Neutral	Neutral	Agree	Disagree	Neutral	Disagree	Disagree	Agree	Disagree	Disagree	Disagree	Agree	Neutral	Agree	Disagree	Disagree	Agree	Neutral	Disagree	Neutral	Disagree
103	36	Yes	Woman	Malay	Islam	Married	Diploma	Staff nurse	No	Yes	No	No	Yes	No	Neutral	Rarely	No	Yes	Yes	Agree	Agree	Disagree	Strongly disagree	Strongly disagree	Disagree	Neutral	Strongly agree	Disagree	Neutral	Agree	Agree	Neutral	Strongly agree	Agree	Disagree	Agree	Agree	Strongly disagree	Disagree	Agree	Neutral	Agree	Disagree	Disagree	Agree	Disagree	Disagree	Agree	Strongly disagree
125	53	No	Woman	Malay	Islam	Married		Community nurse	No	Yes	No	No	No	Yes	Neutral	Rarely	No		No	Strongly agree	Neutral	Neutral	Neutral	Neutral	Disagree	Disagree	Agree	Agree	Neutral	Agree	Strongly agree	Disagree	Neutral	Neutral	Agree	Agree	Neutral	Disagree	Disagree	Disagree	Neutral	Neutral	Disagree	Neutral	Agree	Neutral	Disagree	Neutral	Neutral
451	29	Yes	Woman	Malay	Islam	Married	Certificate	Community nurse	No	Yes	No	No	Yes	Yes	Neutral	Rarely	Yes	Yes	Yes	Neutral	Neutral	Neutral	Disagree	Strongly disagree	Agree	Neutral	Neutral	Disagree	Neutral	Strongly disagree	Agree	Disagree	Neutral	Strongly disagree	Disagree	Agree	Disagree	Strongly disagree	Strongly disagree	Strongly agree	Neutral	Agree	Disagree	Disagree	Disagree	Disagree	Disagree	Neutral	Disagree
226	33	Yes	Woman	Indian	Hinduism	Married	Certificate	Community nurse	No	Yes	No	No	Yes	No	Neutral	At least once a month	No	Yes		Disagree	Agree	Disagree	Disagree	Disagree	Agree	Neutral	Agree	Disagree	Agree	Neutral	Disagree	Disagree	Agree	Disagree	Disagree	Agree	Disagree	Disagree	Agree	Agree	Agree	Agree	Disagree	Disagree	Agree	Disagree	Disagree	Agree	Disagree
251	35	Yes	Woman	Malay	Islam	Married	Diploma	Staff nurse	No	Yes	No	No	No	Yes	Neutral	Rarely	No	Yes	Yes	Neutral	Strongly agree	Disagree	Neutral	Strongly disagree	Agree	Strongly disagree	Agree	Strongly disagree	Agree	Agree	Disagree	Neutral	Agree	Disagree	Strongly disagree	Strongly agree	Disagree	Disagree	Strongly disagree	Strongly agree	Disagree	Agree	Strongly disagree	Agree	Disagree	Disagree	Strongly disagree	Agree	Strongly disagree
248	22	Yes	Woman	Malay	Islam	Single	Diploma	Staff nurse	No	Yes	No	No	No	Yes	Neutral	Rarely	Yes	Yes	Yes	Agree	Agree	Neutral	Neutral	Disagree	Neutral	Agree	Neutral	Neutral	Disagree	Disagree	Disagree	Neutral	Neutral	Neutral	Agree	Agree	Neutral	Neutral	Disagree	Neutral	Agree	Neutral	Disagree	Agree	Neutral	Agree	Disagree	Neutral	Disagree
126	32	Yes	Woman	Malay	Islam	Married	Certificate	Community nurse	No	Yes	No	No	No	Yes	Neutral	Rarely			No	Strongly agree	Neutral	Agree	Agree	Disagree	Disagree	Disagree	Agree	Agree	Agree	Agree	Agree	Strongly disagree	Disagree	Agree	Agree	Agree	Disagree	Disagree	Disagree	Agree	Disagree	Agree	Neutral	Agree	Agree	Strongly agree	Disagree	Neutral	Disagree
447	42	No	Woman	Malay	Islam	Married	Degree	Matron	No	No	No	No	Yes	Yes	Neutral	Rarely	Yes	Yes	Yes	Disagree	Agree	Disagree	Disagree	Strongly disagree	Agree	Neutral	Neutral	Disagree	Disagree	Neutral	Agree	Disagree	Neutral	Disagree	Disagree	Agree	Disagree	Disagree	Strongly disagree	Agree	Agree	Agree	Disagree	Disagree	Disagree	Disagree	Strongly disagree	Agree	Strongly disagree
422	59	No	Woman	Indian	Hinduism	Married	Diploma	Staff nurse	No	Yes	No	No	Yes	Yes	Neutral	Rarely	No	Yes	Yes	Neutral	Agree	Disagree	Disagree	Disagree	Agree	Disagree	Agree	Disagree	Agree	Agree	Disagree	Disagree	Disagree	Disagree	Disagree	Agree	Disagree	Disagree	Disagree	Agree	Disagree	Agree	Disagree	Agree	Agree	Disagree	Disagree	Disagree	Disagree
414	31	Yes	Woman	Indian	Christianity	Married	Certificate	Community nurse	No	Yes	No	No	Yes	Yes	Neutral	Rarely	Yes	Yes	Yes	Disagree	Agree	Disagree	Agree	Disagree	Agree	Disagree	Agree	Disagree	Agree	Agree	Agree	Disagree	Disagree	Disagree	Agree	Agree	Disagree	Agree	Disagree	Agree	Agree	Agree	Disagree	Disagree	Agree	Agree	Disagree	Agree	Disagree
321	36	Yes	Woman	Malay	Islam	Married	Certificate	Community nurse	No	Yes	No	No	Yes	Yes	Neutral	At least once a month	No	Yes	Yes	Disagree	Agree	Disagree	Disagree	Disagree	Agree	Agree	Disagree	Disagree	Agree	Agree	Agree	Strongly disagree	Agree	Strongly disagree	Disagree	Agree	Disagree	Disagree	Disagree	Agree	Agree	Disagree	Disagree	Disagree	Disagree	Agree	Disagree	Agree	Disagree
209	23	Yes	Woman	Malay	Islam	Single	Diploma	Staff nurse	No	Yes	No	No	Yes	No	Neutral	Rarely	Yes	Yes	Yes	Neutral	Agree	Agree	Neutral	Disagree	Agree	Neutral	Disagree	Neutral	Strongly agree	Agree	Neutral	Disagree	Agree	Disagree	Disagree	Agree	Agree	Disagree	Disagree	Agree	Neutral	Agree	Disagree	Neutral	Neutral	Disagree	Strongly disagree	Agree	Disagree
106	44	No	Woman	Malay	Islam	Married	Diploma	Staff nurse	No	Yes	No	No	Yes	No	Neutral	Rarely	Yes	Yes	No	Strongly agree	Agree	Agree	Neutral	Neutral	Agree	Disagree	Neutral	Agree	Agree	Neutral	Agree	Neutral	Neutral	Disagree	Agree	Agree	Agree	Disagree	Disagree	Disagree	Neutral	Disagree	Agree	Agree	Agree	Neutral	Disagree	Agree	Disagree
457	49	No	Woman	Malay	Islam	Married	Diploma	Head nurse	No	Yes	No	No	Yes	Yes	Neutral	Rarely	Yes	Yes	Yes	Disagree	Strongly agree	Strongly agree	Disagree	Disagree	Agree	Agree	Disagree	Disagree	Disagree	Agree	Disagree	Disagree	Agree	Disagree	Disagree	Strongly agree	Agree	Disagree	Strongly disagree	Strongly agree	Agree	Disagree	Disagree	Disagree	Agree	Disagree	Strongly disagree	Agree	Disagree
405	23	Yes	Woman	Malay	Islam	Married	Diploma	Staff nurse	No	Yes	No	No	Yes	No	Neutral	Rarely	No	Yes	Yes	Neutral	Neutral	Agree	Disagree	Strongly agree	Agree	Agree	Neutral	Disagree	Agree	Neutral	Neutral	Disagree	Neutral	Strongly disagree	Neutral	Agree	Neutral	Disagree	Strongly disagree	Strongly disagree	Agree	Neutral	Disagree	Agree	Neutral	Neutral	Strongly disagree	Neutral	Strongly disagree
473	37	Yes	Woman	Malay	Islam	Married	Diploma	Head nurse	No	Yes	No	Yes	No	No	Neutral	Daily	No	Yes	Yes	Disagree	Agree	Disagree	Disagree	Strongly disagree	Agree	Disagree	Neutral	Disagree	Disagree	Agree	Agree	Disagree	Neutral	Disagree	Disagree	Agree	Neutral	Disagree	Disagree	Agree	Disagree	Neutral	Disagree	Agree	Agree	Agree	Disagree	Agree	Disagree
201	35	Yes	Woman	Malay	Islam	Married		Community nurse	No	Yes	No	No	No	Yes	Neutral	Rarely	No	Yes	Yes	Agree	Disagree	Disagree	Neutral	Disagree	Agree	Disagree	Agree	Agree	Agree	Neutral	Agree	Neutral	Neutral	Disagree	Disagree	Agree	Disagree	Disagree	Disagree	Agree	Neutral	Agree	Agree	Disagree	Disagree	Neutral	Neutral	Neutral	Disagree
442	43	No	Woman	Malay	Islam	Married	Diploma	Staff nurse	No	Yes	No	No	Yes	Yes	Neutral	Rarely	Yes	Yes	Yes	Strongly agree	Neutral	Agree	Disagree	Strongly disagree	Agree	Neutral	Disagree	Disagree	Agree	Agree	Strongly agree	Disagree	Neutral	Neutral	Strongly agree	Agree	Agree	Strongly disagree	Strongly disagree	Strongly agree	Neutral	Agree	Disagree	Agree	Strongly agree	Neutral	Disagree	Neutral	Disagree
135	43	No	Woman	Malay	Islam	Married	Diploma	Staff nurse	No	Yes	No	No	Yes	Yes	Neutral	Rarely	No	Yes	No	Agree	Neutral	Agree	Strongly agree	Disagree	Strongly agree	Agree	Agree	Neutral	Neutral	Agree	Neutral	Disagree	Strongly disagree	Neutral	Agree	Strongly agree	Neutral	Disagree	Disagree	Strongly agree	Agree	Neutral	Disagree	Disagree	Neutral	Disagree	Disagree	Neutral	Disagree
453	25	Yes	Woman	Malay	Islam	Single	Diploma	Staff nurse	No	Yes	No	No	Yes	Yes	Neutral	Rarely	Yes	Yes	Yes	Disagree	Agree	Neutral	Agree	Disagree	Neutral	Agree	Agree	Disagree	Agree	Agree	Neutral	Strongly disagree	Neutral	Strongly disagree	Disagree	Strongly agree	Disagree	Disagree	Disagree	Agree	Agree	Agree	Disagree	Agree	Disagree	Disagree	Strongly disagree	Agree	Strongly disagree
452	29	Yes	Woman	Malay	Islam	Married	Diploma	Staff nurse	No	Yes	No	No	Yes	Yes	Neutral	At least once a month	No	Yes	Yes	Neutral	Agree	Neutral	Neutral	Strongly disagree	Agree	Neutral	Agree	Neutral	Disagree	Agree	Neutral	Strongly disagree	Neutral	Disagree	Disagree	Agree	Neutral	Disagree	Disagree	Agree	Agree	Agree	Disagree	Disagree	Strongly disagree	Disagree	Strongly disagree	Agree	Strongly disagree
404	43	No	Woman	Indian	Hinduism	Single	Degree	Head nurse	No	Yes	No	No	Yes	No	Neutral	Rarely	No	Yes	Yes	Strongly agree	Agree	Agree	Disagree	Disagree	Agree	Agree	Agree	Disagree	Agree	Agree	Agree	Neutral	Neutral	Disagree	Agree	Agree	Disagree	Disagree	Disagree	Agree	Agree	Agree	Disagree	Agree	Agree	Agree	Disagree	Agree	Disagree
207	31	Yes	Woman	Malay	Islam	Married	Certificate	Community nurse	No	Yes	No	No	No	Yes	Neutral	Rarely	No	Yes	Yes	Neutral	Agree	Disagree	Neutral	Strongly disagree	Agree	Strongly disagree	Strongly agree	Disagree	Agree	Strongly agree	Neutral	Neutral	Agree	Disagree	Strongly disagree	Strongly agree	Disagree	Disagree	Strongly disagree	Strongly agree	Disagree	Strongly agree	Strongly disagree	Agree	Disagree	Disagree	Strongly disagree	Agree	Strongly disagree
468	31	Yes	Woman	Malay	Islam	Single	Diploma	Staff nurse	No	Yes	No	No	Yes	Yes	Neutral	Rarely	No	Yes	Yes	Neutral	Agree	Neutral	Agree	Disagree	Agree	Disagree	Neutral	Disagree	Agree	Agree	Neutral	Strongly disagree	Neutral	Disagree	Disagree	Agree	Neutral	Disagree	Disagree	Agree	Neutral	Neutral	Strongly disagree	Disagree	Disagree	Disagree	Strongly disagree	Neutral	Strongly disagree
428	32	Yes	Woman	Malay	Islam	Married	Certificate	Community nurse	No	Yes	No	No	No	Yes	Neutral	Rarely	Yes	Yes	Yes	Agree	Agree	Agree	Neutral	Disagree	Neutral	Neutral	Agree	Disagree	Agree	Agree	Agree	Disagree	Neutral	Strongly disagree	Agree	Agree	Agree	Neutral	Disagree	Agree	Disagree	Disagree	Disagree	Neutral	Agree	Agree	Disagree	Disagree	Disagree
228	23	Yes	Woman	Malay	Islam	Single	Diploma	Staff nurse	No	Yes	No	No	Yes	Yes	Neutral	Rarely	No	Yes	Yes	Disagree	Agree	Disagree	Disagree	Disagree	Agree	Neutral	Agree	Disagree	Agree	Disagree	Agree	Disagree	Agree	Disagree	Disagree	Agree	Disagree	Disagree	Agree	Agree	Agree	Agree	Agree	Agree	Agree	Agree	Disagree	Agree	Disagree
142	22	Yes	Woman	Malay	Islam	Single	Diploma	Staff nurse	No	Yes	No	No	Yes	No	Neutral	At least once a week	No	Yes	Yes	Agree	Neutral	Neutral	Disagree	Disagree	Neutral	Neutral	Agree	Agree	Agree	Agree	Neutral	Disagree	Neutral	Disagree	Agree	Agree	Disagree	Disagree	Disagree	Agree	Neutral	Agree	Disagree	Agree	Agree	Disagree	Disagree	Neutral	Disagree
477	23	Yes	Woman	Malay	Islam	Married	Diploma	Staff nurse	No	Yes	No	No	No	Yes	Neutral	Rarely	Yes	Yes	Yes	Neutral	Agree	Neutral	Disagree	Disagree	Agree	Neutral	Agree	Disagree	Neutral	Agree	Neutral	Disagree	Neutral	Disagree	Neutral	Agree	Neutral	Disagree	Disagree	Neutral	Neutral	Agree	Disagree	Neutral	Agree	Neutral	Disagree	Neutral	Disagree
450	24	Yes	Woman	Malay	Islam	Single		Community nurse	No	Yes	No	No	Yes	Yes	Neutral	At least once a week	No	Yes	Yes	Neutral	Neutral	Neutral	Agree	Neutral	Agree	Neutral	Neutral	Agree	Neutral	Neutral	Agree	Disagree	Neutral	Disagree	Neutral	Agree	Neutral	Neutral	Neutral	Agree	Agree	Neutral	Disagree	Disagree	Neutral	Disagree	Strongly disagree	Neutral	Disagree
466	34	Yes	Woman	Malay	Islam	Married	Diploma	Staff nurse	No	Yes	No	Yes	No	No	Neutral	Rarely	No	Yes	Yes	Neutral	Agree	Agree	Neutral	Neutral	Agree	Disagree	Disagree	Neutral	Neutral	Neutral	Agree	Disagree	Neutral	Disagree	Neutral	Agree	Agree	Neutral	Disagree	Agree	Disagree	Neutral	Disagree	Neutral	Neutral	Agree	Disagree	Neutral	Disagree
419	34	Yes	Woman	Malay	Islam	Widowed	Diploma	Staff nurse	No	Yes	No	No	Yes	No	Neutral	Rarely	No	Yes	Yes	Neutral	Agree	Agree	Agree	Disagree	Agree	Neutral	Agree	Disagree	Disagree	Disagree	Disagree	Disagree	Disagree	Disagree	Disagree	Agree	Disagree	Agree	Disagree	Disagree	Agree	Agree	Strongly disagree	Strongly disagree	Disagree	Agree	Strongly disagree	Disagree	Strongly disagree
527	29	Yes	Woman	Malay	Islam	Married		Community nurse	No	Yes	No	No	No	Yes	Neutral	Rarely	Yes	Yes	Yes	Disagree	Agree	Disagree	Disagree	Disagree	Agree	Disagree	Disagree	Disagree	Disagree	Disagree	Disagree	Neutral	Neutral	Agree	Disagree	Agree	Disagree	Disagree	Disagree	Agree	Agree	Agree	Disagree	Disagree	Neutral	Neutral	Disagree	Neutral	Disagree
114	32	Yes	Woman	Malay	Islam	Married	Degree	Staff nurse	No	Yes	Yes	No	No	Yes	Neutral	Daily	No	Yes	Yes	Agree	Agree	Strongly disagree	Strongly disagree	Strongly disagree	Agree	Neutral	Strongly agree	Disagree	Neutral	Agree	Strongly agree	Disagree	Agree	Strongly disagree	Disagree	Agree	Strongly disagree	Strongly disagree	Strongly disagree	Strongly agree	Agree	Strongly agree	Disagree	Disagree	Disagree	Agree	Disagree	Agree	Strongly disagree
502	24	Yes	Woman	Malay	Islam	Married	Diploma	Staff nurse	No	Yes	No	No	Yes	No	Neutral	At least once a week	No	Yes	Yes	Agree	Agree	Strongly agree	Disagree	Disagree	Strongly disagree	Neutral	Disagree	Agree	Agree	Disagree	Agree	Disagree	Disagree	Disagree	Neutral	Agree	Agree	Disagree	Disagree	Disagree	Neutral	Disagree	Disagree	Agree	Disagree	Agree	Disagree	Neutral	Disagree
327	23	Yes	Woman	Malay	Islam	Single	Diploma	Staff nurse	No	Yes	No	No	Yes	Yes	Neutral	Rarely	No	Yes	No	Disagree	Neutral	Agree	Neutral	Neutral	Disagree	Neutral	Disagree	Agree	Agree	Agree	Agree	Disagree	Neutral	Neutral	Disagree	Agree	Neutral	Neutral	Neutral	Agree	Neutral	Disagree	Agree	Neutral	Agree	Neutral	Disagree	Neutral	Disagree
210	47	No	Woman	Malay	Islam	Married	Diploma	Matron	No	Yes	No	No	No	Yes	Neutral	Rarely	Yes	Yes	Yes	Disagree	Agree	Disagree	Strongly disagree	Strongly disagree	Disagree	Disagree	Agree	Disagree	Agree	Disagree	Neutral	Disagree	Disagree	Disagree	Disagree	Agree	Disagree	Disagree	Disagree	Agree	Neutral	Agree	Disagree	Agree	Agree	Disagree	Disagree	Neutral	Disagree
107	37	Yes	Woman	Malay	Islam	Married	Diploma	Staff nurse	No	Yes	No	No	Yes	No	Neutral	At least once a week	No	Yes	Yes	Agree	Agree	Disagree	Disagree	Disagree	Neutral	Neutral	Agree	Disagree	Neutral	Disagree	Agree	Disagree	Neutral	Disagree	Disagree	Agree	Disagree	Disagree	Disagree	Agree	Agree	Agree	Disagree	Disagree	Disagree	Neutral	Disagree	Agree	Disagree
316	24	Yes	Woman	Malay	Islam	Single	Diploma	Staff nurse	No	Yes	No	No	Yes	Yes	Neutral	Rarely	Yes	Yes	Yes	Neutral	Agree	Neutral	Disagree	Disagree	Neutral	Neutral	Neutral	Neutral	Disagree	Neutral	Neutral	Disagree	Neutral	Neutral	Disagree	Agree	Disagree	Disagree	Neutral	Agree	Agree	Agree	Disagree	Disagree	Agree	Neutral	Strongly disagree	Agree	Strongly disagree
239	32	Yes	Woman	Malay	Islam	Married	Certificate	Community nurse	No	Yes	No	Yes	No	No	Neutral	Rarely	No	Yes	No	Agree	Agree	Disagree	Disagree	Disagree	Agree	Neutral	Agree	Agree	Agree	Agree	Neutral	Neutral	Neutral	Disagree	Disagree	Agree	Disagree	Disagree	Strongly disagree	Agree	Agree	Agree	Agree	Disagree	Disagree	Disagree	Disagree	Agree	Disagree
522	27	Yes	Woman	Malay	Islam	Married	Certificate	Community nurse	No	Yes	No	Yes	Yes	Yes	Neutral	Daily	No	Yes	Yes	Neutral	Agree	Disagree	Strongly disagree	Strongly disagree	Agree	Neutral	Neutral	Disagree	Agree	Agree	Agree	Disagree	Neutral	Strongly disagree	Strongly disagree	Strongly agree	Neutral	Strongly disagree	Strongly disagree	Strongly agree	Agree	Agree	Strongly disagree	Disagree	Strongly agree	Strongly disagree	Strongly disagree	Agree	Strongly disagree
129	39	Yes	Woman	Malay	Islam	Married		Community nurse	No	Yes	No	No	Yes	No	Neutral	At least once a week	Yes	Yes	Yes	Neutral	Agree	Neutral	Neutral	Neutral	Agree	Agree	Agree	Neutral	Disagree	Neutral	Neutral	Disagree	Agree	Disagree	Neutral	Agree	Disagree	Disagree	Disagree	Agree	Agree	Agree	Disagree	Disagree	Agree	Neutral	Strongly disagree	Agree	Disagree
464	34	Yes	Woman	Malay	Islam	Married	Diploma	Staff nurse	No	Yes	No	No	Yes	No	Neutral	At least once a week	No	No	No	Disagree	Agree	Disagree	Disagree	Neutral	Agree	Neutral	Agree	Disagree	Agree	Neutral	Neutral	Disagree	Agree	Disagree	Agree	Agree	Disagree	Disagree	Neutral	Agree	Agree	Agree	Disagree	Disagree	Disagree	Disagree	Disagree	Agree	Disagree
231	30	Yes	Woman	Malay	Islam	Married		Community nurse	No	Yes	No	No	No	Yes	Neutral	Rarely	No	Yes	Yes	Disagree	Disagree	Disagree	Disagree	Disagree	Agree	Disagree	Neutral	Agree	Disagree	Disagree	Disagree	Disagree	Neutral	Disagree	Disagree	Neutral	Disagree	Disagree	Disagree	Agree	Agree	Agree	Neutral	Disagree	Disagree	Disagree	Disagree	Neutral	Disagree
145	28	Yes	Woman	Malay	Islam	Married	Certificate	Community nurse	No	No	No	No	No	No		Never	No	Yes	Yes	Agree	Disagree	Disagree	Disagree	Disagree	Strongly disagree	Disagree	Agree	Disagree	Disagree	Agree	Agree	Disagree	Disagree	Disagree	Disagree	Agree	Disagree	Disagree	Disagree	Agree	Agree	Agree	Disagree	Disagree	Disagree	Disagree	Disagree	Agree	Disagree
463	29	Yes	Woman	Malay	Islam	Married		Community nurse	No	Yes	No	No	Yes	Yes		Rarely	No	Yes	Yes	Neutral	Agree	Strongly disagree	Strongly disagree	Strongly disagree	Agree	Disagree	Agree	Disagree	Agree	Agree	Agree	Disagree	Disagree	Strongly disagree	Disagree	Agree	Disagree	Strongly disagree	Strongly disagree	Strongly agree	Agree	Agree	Disagree	Disagree	Agree	Disagree	Strongly disagree	Agree	Strongly disagree
244	29	Yes	Woman	Malay	Islam	Married	Diploma	Community nurse	No	Yes	No	No	Yes	Yes		Rarely	No	Yes		Disagree	Agree	Neutral	Disagree	Disagree	Agree	Neutral	Neutral	Disagree	Agree	Disagree	Neutral	Disagree	Neutral	Disagree	Disagree	Agree	Neutral	Disagree	Disagree	Agree	Agree	Agree	Disagree	Agree	Disagree	Disagree	Disagree	Agree	Disagree
443	30	Yes	Woman	Chinese	Buddhism	Married	Diploma	Staff nurse	No	No	No	No	No	No		Rarely	Yes	Yes	Yes	Disagree	Strongly agree	Neutral	Disagree	Disagree	Disagree	Agree	Neutral	Disagree	Agree	Agree	Disagree	Disagree	Agree	Disagree	Disagree	Strongly agree	Neutral	Disagree	Disagree	Strongly agree	Agree	Agree	Disagree	Agree	Agree	Disagree	Disagree	Agree	Disagree
247	35	Yes	Woman	Indian	Hinduism	Married	Certificate	Community nurse	No	No	No	No	No	No		Rarely	No	Yes	Yes	Neutral	Agree	Agree	Neutral	Neutral	Neutral	Agree	Agree	Disagree	Disagree	Disagree	Disagree	Agree	Disagree	Disagree	Disagree	Agree	Agree	Disagree	Disagree	Agree	Agree	Agree	Disagree	Neutral	Neutral	Agree	Disagree	Agree	Disagree
529	36	Yes	Woman	Malay	Islam	Married	Diploma	Staff nurse	No	Yes	No	No	No	Yes		Rarely	No	Yes	Yes	Strongly disagree	Agree	Disagree	Disagree	Disagree	Agree	Agree	Agree	Disagree	Agree	Disagree	Neutral	Disagree	Neutral	Disagree	Disagree	Agree	Disagree	Disagree	Disagree	Agree	Agree	Agree	Disagree	Disagree	Disagree	Agree	Disagree	Agree	Disagree
510	25	Yes	Woman	Malay	Islam	Married	Diploma	Staff nurse	No	No	No	No	No	No		Rarely	No	Yes	Yes	Agree	Agree	Agree	Neutral	Agree	Disagree	Strongly disagree	Disagree	Neutral	Agree	Neutral	Strongly agree	Strongly disagree	Agree	Disagree	Disagree	Strongly agree	Neutral	Disagree	Neutral	Agree	Agree	Neutral	Disagree	Disagree	Neutral	Strongly agree	Strongly disagree	Agree	Strongly disagree
243	43	No	Woman	Malay	Islam	Married	Diploma	Staff nurse	No	No	No	No	No	No		Never	No	Yes	No	Disagree	Agree	Disagree	Disagree	Disagree	Agree	Agree	Neutral	Disagree	Agree	Agree	Neutral	Disagree	Agree	Neutral	Disagree	Agree	Disagree	Disagree	Disagree	Agree	Agree	Agree	Disagree	Disagree	Disagree	Neutral	Disagree	Agree	Disagree
528	35	Yes	Woman	Malay	Islam	Married	Certificate	Community nurse	No	No	No	No	No	No		Rarely	No	No	No	Agree	Neutral	Agree	Disagree	Neutral	Agree	Neutral	Neutral	Disagree	Agree	Agree	Agree	Disagree	Agree	Disagree	Agree	Neutral	Disagree	Disagree	Disagree	Agree	Neutral	Agree	Agree	Agree	Agree	Disagree	Disagree	Disagree	Disagree
434	29	Yes	Woman	Malay	Islam	Married		Community nurse	No	Yes	Yes	No	Yes	Yes		Rarely	Yes	Yes	Yes	Neutral	Agree	Disagree	Disagree	Disagree	Agree	Agree	Neutral	Disagree	Agree	Strongly agree	Neutral	Disagree	Neutral	Neutral	Neutral	Agree	Neutral	Neutral	Neutral	Strongly agree	Agree	Neutral	Disagree	Agree	Agree	Neutral	Disagree	Neutral	Neutral
236	24	Yes	Woman	Malay	Islam	Married	Diploma	Community nurse	No	Yes	No	Yes	No	No		Daily	No	Yes	No	Agree	Neutral	Disagree	Disagree	Disagree	Agree	Agree	Agree	Agree	Disagree	Strongly agree	Agree	Disagree	Disagree	Disagree	Disagree	Agree	Strongly disagree	Strongly disagree	Strongly disagree	Strongly agree	Strongly agree	Strongly agree	Neutral	Strongly disagree	Strongly disagree	Strongly disagree	Strongly disagree	Strongly agree	Strongly agree
202	35	Yes	Woman	Indian	Hinduism	Married	Diploma	Staff nurse	No	No	No	No	No	No		Rarely	No	Yes	Yes	Neutral	Agree	Agree	Neutral	Disagree	Agree	Neutral	Disagree	Neutral	Strongly agree	Agree	Neutral	Disagree	Agree	Disagree	Disagree	Agree	Agree	Disagree	Disagree	Agree	Neutral	Agree	Disagree	Neutral	Neutral	Disagree	Strongly disagree	Agree	Disagree
459	30	Yes	Woman	Malay	Islam	Married	Certificate	Community nurse	No	Yes	No	No	No	Yes		Rarely	No	Yes	Yes	Neutral	Agree	Agree	Neutral	Disagree	Agree	Agree	Disagree	Agree	Agree	Agree	Agree	Neutral	Disagree	Disagree	Disagree	Agree	Agree	Neutral	Disagree	Agree	Agree	Disagree	Agree	Disagree	Agree	Agree	Neutral	Agree	Disagree
454	27	Yes	Woman	Malay	Islam	Single	Certificate	Community nurse	No	No	No	No	No	No		Never	No	Yes	Yes	Disagree	Strongly disagree	Disagree	Disagree	Disagree	Strongly disagree	Neutral	Neutral	Agree	Agree	Agree	Disagree	Disagree	Disagree	Neutral	Agree	Agree	Disagree	Disagree	Disagree	Agree	Agree	Disagree	Agree	Agree	Strongly agree	Neutral	Disagree	Disagree	Strongly disagree
441	46	No	Woman	Malay	Islam	Married	Diploma	Head nurse	No	Yes	Yes	No	No	No		Rarely	No	Yes	Yes	Disagree	Agree	Agree	Strongly agree	Disagree	Agree	Neutral	Neutral	Disagree	Neutral	Agree	Neutral	Disagree	Agree	Strongly disagree	Disagree	Strongly agree	Agree	Disagree	Disagree	Strongly agree	Agree	Neutral	Disagree	Neutral	Strongly agree	Neutral	Strongly disagree	Agree	Strongly disagree
509	33	Yes	Woman	Malay	Islam	Married	Diploma	Staff nurse	No	No	No	No	No	No		Never	No	Yes	Yes	Strongly agree	Agree	Disagree	Strongly disagree	Disagree	Disagree	Neutral	Neutral	Neutral	Neutral	Disagree	Agree	Neutral	Disagree	Disagree	Disagree	Agree	Disagree	Disagree	Disagree	Agree	Neutral	Agree	Disagree	Neutral	Agree	Agree	Disagree	Agree	Disagree
311	42	No	Woman	Malay	Islam	Widowed	Diploma	Head nurse	No	Yes	No	Yes	Yes	Yes		At least once a week	Yes	Yes	Yes	Neutral	Agree	Agree	Strongly disagree	Strongly disagree	Neutral	Disagree	Disagree	Neutral	Disagree	Agree	Strongly agree	Strongly disagree	Neutral	Disagree	Neutral	Agree	Neutral	Strongly disagree	Strongly disagree	Agree	Agree	Neutral	Disagree	Disagree	Neutral	Neutral	Strongly disagree	Agree	Disagree
507	32	Yes	Woman	Malay	Islam	Married	Certificate	Community nurse	No	No	No	No	No	No		Rarely	No	No	No	Agree	Neutral	Agree	Disagree	Neutral	Agree	Neutral	Neutral	Disagree	Agree	Agree	Agree	Disagree	Agree	Agree	Agree	Neutral	Disagree	Disagree	Disagree	Agree	Neutral	Agree	Agree	Agree	Agree	Disagree	Disagree	Disagree	Disagree
110	31	Yes	Woman	Malay	Islam	Married	Diploma	Staff nurse	No	Yes	No	No	No	Yes		At least once a month	No	Yes	Yes	Neutral	Agree	Agree	Neutral	Strongly disagree	Agree	Agree	Agree	Agree	Agree	Agree	Neutral	Disagree	Neutral	Disagree	Neutral	Agree	Disagree	Disagree	Disagree	Agree	Agree	Agree	Disagree	Disagree	Agree	Neutral	Disagree	Agree	Disagree
518	23	Yes	Woman	Malay	Islam	Single	Certificate	Community nurse	No	Yes	No	No	No	Yes		Rarely	No	Yes	Yes	Agree	Strongly disagree	Neutral	Neutral	Disagree	Strongly agree	Neutral	Agree	Disagree	Agree	Neutral	Strongly agree	Disagree	Neutral	Disagree	Agree	Agree	Disagree	Disagree	Neutral	Agree	Agree	Agree	Disagree	Agree	Neutral	Agree	Disagree	Neutral	Disagree
213	23	Yes	Woman	Malay	Islam	Single	Diploma	Staff nurse	No	Yes	No	No	No	Yes		Rarely	No	Yes	Yes	Agree	Agree	Agree	Agree	Agree	Neutral	Disagree	Disagree	Agree	Agree	Agree	Agree	Disagree	Disagree	Neutral	Agree	Agree	Agree	Disagree	Disagree	Agree	Disagree	Disagree	Agree	Agree	Agree	Agree	Disagree	Disagree	Agree
333	32	Yes	Woman	Indian	Hinduism	Married	Certificate	Community nurse	No	No	No	No	No	No		Rarely	No	Yes	Yes	Disagree	Strongly agree	Strongly disagree	Strongly disagree	Agree	Strongly agree	Agree	Strongly agree	Strongly disagree	Strongly disagree	Agree	Agree	Agree	Strongly agree	Strongly disagree	Strongly agree	Strongly agree	Strongly disagree	Agree	Agree	Strongly agree	Strongly agree	Strongly agree	Strongly disagree	Agree	Disagree	Strongly disagree	Strongly disagree	Strongly agree	Strongly disagree
224	28	Yes	Woman	Malay	Islam	Married	Diploma	Staff nurse	No	No	No	No	No	No		Rarely	No	Yes	No	Strongly agree	Neutral	Agree	Agree	Disagree	Agree	Neutral	Neutral	Agree	Agree	Neutral	Strongly agree	Disagree	Neutral	Disagree	Strongly agree	Agree	Agree	Neutral	Disagree	Strongly agree	Neutral	Neutral	Neutral	Neutral	Neutral	Agree	Disagree	Neutral	Disagree
427	34	Yes	Woman	Malay	Islam	Married	Certificate	Community nurse	No	No	No	No	No	No		Rarely	No	Yes	No	Agree	Neutral	Agree	Agree	Neutral	Agree	Disagree	Disagree	Neutral	Neutral	Agree	Agree	Neutral	Disagree	Disagree	Agree	Agree	Disagree	Agree	Disagree	Agree	Disagree	Disagree	Disagree	Agree	Agree	Disagree	Disagree	Disagree	Disagree
431	31	Yes	Woman	Malay	Islam	Married	Certificate	Community nurse	No	Yes	No	No	Yes	Yes		Rarely	No	Yes	Yes	Disagree	Agree	Disagree	Strongly disagree	Strongly disagree	Agree	Agree	Agree	Disagree	Agree	Disagree	Neutral	Disagree	Neutral	Strongly disagree	Disagree	Agree	Disagree	Strongly disagree	Strongly disagree	Strongly agree	Agree	Agree	Disagree	Neutral	Disagree	Disagree	Strongly disagree	Agree	Strongly disagree
219	35	Yes	Woman	Malay	Islam	Married		Community nurse	No	Yes	No	No	Yes	Yes		Rarely	No	Yes	Yes	Agree	Agree	Disagree	Disagree	Disagree	Neutral	Agree	Agree	Agree	Agree	Disagree	Agree	Neutral	Agree	Disagree	Disagree	Agree	Disagree	Disagree	Disagree	Neutral	Agree	Agree	Agree	Neutral	Disagree	Neutral	Disagree	Agree	Disagree
128	37	Yes	Woman	Malay	Islam	Married	Certificate	Community nurse	No	Yes	No	No	No	Yes		Rarely	No	Yes	No	Agree	Agree	Neutral	Neutral	Agree	Agree	Agree	Neutral	Neutral	Neutral	Agree	Neutral	Disagree	Neutral	Neutral	Agree	Agree	Agree	Neutral	Neutral	Agree	Agree	Neutral	Disagree	Disagree	Agree	Disagree	Disagree	Neutral	Neutral
432	24	Yes	Woman	Malay	Islam	Single	Diploma	Staff nurse	No	Yes	No	No	No	Yes		Rarely	Yes	Yes	Yes	Neutral	Strongly agree	Neutral	Agree	Neutral	Neutral	Agree	Agree	Disagree	Agree	Neutral	Neutral	Disagree	Agree	Disagree	Disagree	Agree	Disagree	Agree	Neutral	Agree	Agree	Agree	Disagree	Agree	Neutral	Neutral	Disagree	Agree	Disagree
307	28	Yes	Woman	Indian	Hinduism	Single	Certificate	Community nurse	No	No	No	No	No	No		Never	No	No	No	Disagree	Strongly agree	Strongly disagree	Strongly disagree	Strongly disagree	Strongly agree	Strongly agree	Strongly agree	Strongly disagree	Strongly disagree	Strongly disagree	Agree	Strongly disagree	Strongly disagree	Strongly disagree	Strongly disagree	Strongly agree	Strongly disagree	Strongly disagree	Strongly disagree	Strongly agree	Strongly agree	Strongly agree	Strongly disagree	Strongly disagree	Strongly disagree	Strongly disagree	Strongly disagree	Strongly agree	Strongly disagree
232	36	Yes	Woman	Malay	Islam	Married	Diploma	Staff nurse	No	No	No	No	No	No		Never	No	Yes	Yes	Disagree	Agree	Neutral	Disagree	Disagree	Agree	Agree	Neutral	Disagree	Agree	Agree	Neutral	Disagree	Agree	Disagree	Disagree	Agree	Disagree	Disagree	Disagree	Agree	Agree	Agree	Disagree	Disagree	Disagree	Neutral	Disagree	Agree	Disagree
246	58	No	Woman	Malay	Islam	Married	Diploma	Staff nurse	No	Yes	No	No	Yes	Yes		Rarely	No	Yes	Yes	Disagree	Agree	Disagree	Disagree	Disagree	Agree	Disagree	Agree	Disagree	Disagree	Agree	Agree	Disagree	Neutral	Disagree	Disagree	Agree	Disagree	Disagree	Disagree	Agree	Agree	Agree	Disagree	Disagree	Disagree	Agree	Disagree	Disagree	Disagree
429	30	Yes	Woman	Malay	Islam	Married	Certificate	Community nurse	No	Yes	No	No	Yes	No		Rarely	No	Yes	No	Disagree	Neutral	Strongly disagree	Disagree	Neutral	Neutral	Neutral	Agree	Agree	Neutral	Neutral	Strongly disagree	Disagree	Neutral	Neutral	Disagree	Agree	Disagree	Disagree	Neutral	Agree	Neutral	Agree	Agree	Neutral	Neutral	Agree	Agree	Disagree	Neutral
127	25	Yes	Woman	Malay	Islam	Married	Diploma	Community nurse	No	No	No	No	No	No		Rarely	No	No	No	Agree	Agree	Disagree	Strongly disagree	Strongly disagree	Neutral	Disagree	Agree	Strongly disagree	Neutral	Agree	Agree	Neutral	Disagree	Disagree	Disagree	Agree	Disagree	Strongly disagree	Disagree	Agree	Agree	Agree	Disagree	Agree	Neutral	Disagree	Disagree	Neutral	Disagree
102	39	Yes	Woman	Malay	Islam	Married	Diploma	Staff nurse	No	No	No	No	No	No		Rarely	Yes	Yes	Yes	Agree	Agree	Disagree	Strongly disagree	Strongly disagree	Disagree	Disagree	Disagree	Strongly disagree	Disagree	Disagree	Neutral	Strongly disagree	Neutral	Disagree	Strongly disagree	Agree	Disagree	Strongly disagree	Strongly disagree	Strongly agree	Agree	Agree	Strongly disagree	Strongly disagree	Disagree	Disagree	Strongly disagree	Strongly agree	Strongly disagree
225	33	Yes	Woman	Malay	Islam	Married	Diploma	Community nurse	No	No	No	No	No	No		Rarely	No	Yes	Yes	Neutral	Disagree	Neutral	Neutral	Disagree	Agree	Neutral	Neutral	Neutral	Disagree	Agree	Disagree	Neutral	Disagree	Neutral	Neutral	Agree	Disagree	Disagree	Disagree	Agree	Neutral	Agree	Disagree	Agree	Agree	Disagree	Agree	Agree	Neutral
208	29	Yes	Woman	Malay	Islam	Married	Certificate	Community nurse	No	Yes	No	No	Yes	No		At least once a month	No	Yes	Yes	Disagree	Agree	Disagree	Disagree	Disagree	Neutral	Neutral	Agree	Agree	Neutral	Agree	Agree	Disagree	Neutral	Disagree	Disagree	Agree	Disagree	Disagree	Disagree	Agree	Agree	Agree	Disagree	Disagree	Agree	Disagree	Disagree	Neutral	Disagree
530	52	No	Woman	Malay	Islam	Married	Diploma	Head nurse	No	No	No	No	No	No		Never	No	Yes	Yes	Agree	Agree	Disagree	Disagree	Disagree	Disagree	Neutral	Disagree	Neutral	Disagree	Neutral	Strongly disagree	Agree	Neutral	Disagree	Disagree	Agree	Disagree	Disagree	Disagree	Agree	Neutral	Agree	Disagree	Disagree	Disagree	Agree	Agree	Disagree	Disagree
420	31	Yes	Woman	Malay	Islam	Married	Certificate	Community nurse	No	Yes	No	No	No	Yes		Rarely	No	Yes	Yes	Agree	Agree	Agree	Agree	Agree	Disagree	Disagree	Disagree	Agree	Agree	Agree	Agree	Disagree	Disagree	Disagree	Disagree	Agree	Disagree	Disagree	Disagree	Disagree	Agree	Agree	Agree	Agree	Disagree	Disagree	Disagree	Agree	Disagree
[truncated: 32 more columns]
